# Supplementary material for: Pro-inflammatory and hyperinsulinaemic dietary patterns are associated with specific gut microbiome profiles: a TwinsUK cohort study
Source: Gut Microbiome (Camb). 2024 Dec 5;5:e12. doi: 10.1017/gmb.2024.14 (PMC11658949; doi:10.1017/gmb.2024.14)
Supplement: Shi et al. supplementary material 3 — Shi et al. supplementary material [file S2632289724000148sup003.xlsx]

## Sheet: Table tittle
Supplementary Table 1 NDSR food groups used to compute the EDIH and EDIP components in TwinsUK cohort
Supplementary Table 2. Characteristics of study participants in quintiles of the dietary indices among 2,587 participant in TwinsUK FFQ2
Supplementary Table 3. Baseline characteristics of study participants in quintiles of dietary indices among 3,804 participants in TwinsUK FFQb
Supplementary Table 4. Multivariable-adjusted absolute concentration (95% CI) of α-diversity in quintiles of the dietary indices FFQ2 and FFQb
Supplementary Table 5. Beta coefficients from elastic net regression and Spearman correlations between EDIH-related microbiome profile score, individual genera and EDIH food components
Supplementary Table 6. Beta coefficients from elastic net regression and Spearman correlations between EDIP-related microbiome profile score, individual genera and EDIP food components
Supplementary Table 7. Literature review of the genus list included in the dietary indices related microbiome score using the elastic net regression leave one out approach
Supplementary Table 8. Multivariable-adjusted absolute concentration (95% CI) of α-diversity in quintiles of the dietary indices in FFQ3, FFQ2 and FFQb in the twins sensitivity analysis
Supplementary Table 9. Multivariable-adjusted beta coefficient (95% CI) between circulating biomarkers and dietary index-related microbiome profile scores follow-up 3 in the twins sensitivity analysis

## Sheet: sTable 1
Supplementary Table 1. NDSR food groups used to compute the EDIH and EDIP components in TwinsUK cohort
EDIH componentsa	Weight	NDSR food groups details
Food components positively associated with c-peptide concentrations
Processed meat	0.199	Cold Cuts and Sausage, Lean Cold Cuts and Sausage, Cured Pork, Lean Cured Pork, Meat-based Savory Snack
Red meat	0.25	Beef, Lean Beef, Veal, Lean Veal, Lamb, Lean Lamb, Fresh Pork, Lean Fresh Pork, Baby Food Meat Mixtures, Gravy - Regular, Gravy - Reduced Fat/Fat Free
High-energy sugary beverages	0.104	Sweetened Soft Drinks, Sweetened Fruit Drinks
Low-energy sugary beverages	0.053	Artificially Sweetened Soft Drinks, Unsweetened Soft Drinks, Artificially Sweetened Fruit Drinks
Margarine	0.054	Margarine - Reduced Fat, Margarine - Regular
Butter	0.094	Butter and Other Animal Fats - Regular, Butter and Other Animal Fats - Reduced Fat
French fries	0.581	Fried Potatoes
Non-dark fish	0.172	Lean Fish - Fresh and Smoked, Fried Fish - Commercial Entrée and Fast Food, Shellfish, Fried Shellfish - Commercial Entrée and Fast Food
Eggs	0.124	Eggs
Low-fat dairy	0.025	Cheese - Low Fat and Fat Free, Cream - Low Fat and Fat Free, Yogurt - Sweetened Low Fat, Yogurt - Artificially Sweetened Low Fat, Yogurt - Sweetened Fat Free, Yogurt - Artificially Sweetened Fat Free, Milk - Low Fat and Fat Free, Ready-to-drink Flavored Milk - Low Fat and Fat Free, Sweetened Flavored Milk Beverage Powder with Non- fat Dry Milk, Artificially Sweetened Flavored Milk Beverage Powder…
Cream soup	0.787	Cream soup
Tomatoes	0.095	Tomato
Poultry	0.183	Poultry, Lean Poultry, Fried Chicken - Commercial Entrée and Fast Food
Food components inversely associated with c-peptide concentrations
Green leafy vegetables	-0.055	Dark-green Vegetables, Vegetable Juice
Wine	-0.165	Wine
Coffee	-0.035	Sweetened Coffee, Artificially Sweetened Coffee, Unsweetened Coffee
High-fat diary	-0.046	Cheese - Full Fat, Cheese - Reduced Fat, Cream_Full fat, Cream - Reduced Fat, Yogurt - Sweetened Whole Milk, Yogurt - Artificially Sweetened Whole Milk, Milk - Reduced Fat, Ready-to-drink Flavored Milk - Reduced Fat, Milk - Whole, Ready-to-drink Flavored Milk - Whole, Frozen Dairy Dessert, Pudding and Other Dairy Dessert, Artificially Sweetened Pudding and Other Dairy Dessert
Whole fruit	-0.029	Citrus Fruit, Fruit excluding Citrus Fruit, Avocado and Similar, Fried Fruits
EDIP componentsb	Weight
Food components positively associated with inflammatory biomarkers
Processed meat	157.121	Cold Cuts and Sausage, Lean Cold Cuts and Sausage, Cured Pork, Lean Cured Pork, Meat-based Savory Snack
Red meat	135.786	Beef, Lean Beef, Veal, Lean Veal, Lamb, Lean Lamb, Fresh Pork, Lean Fresh Pork, Baby Food Meat Mixtures, Gravy - Regular, Gravy - Reduced Fat/Fat Free
Organ meat	45.5282	Organ Meats
Other fish	243.829	Lean Fish - Fresh and Smoked, Fried Fish - Commercial Entrée and Fast Food, Shellfish, Fried Shellfish - Commercial Entrée and Fast Food
Other vegetables	136.891	Other Starchy Vegetables, Other Vegetables, Fried Vegetables
Refined grain	87.0247	Grains, Flour and Dry Mixes - Refined Grain, Loaf-type Bread and Plain Rolls - Refined Grain, Other Breads (quick breads, corn muffins, tortillas) - Refined Grain, Pasta - Refined Grain, Ready-to-eat Cereal (not presweetened) - Refined Grain, Ready-to-eat Cereal (presweetened) - Refined Grain, Cakes, Cookies, Pies, Pastries, Danish, Doughnuts, Cobblers - Refined Grain, Snack Bars - Refined Grain,…
High-energy sugary beverages	154.8	Sweetened Soft Drinks, Sweetened Fruit Drinks
Low-energy sugary beverages	95.8955	Artificially Sweetened Soft Drinks, Unsweetened Soft Drinks, Artificially Sweetened Fruit Drinks
Tomato	160.659	Tomato
Food components inversely associated with inflammatory biomarkers
Beer	-135.24	Beer and Ales
Wine	-248.815	Wine
Tea	-128.297	Sweetened Tea, Artificially Sweetened Tea, Unsweetened Tea
Coffee	-128.297	Sweetened Coffee, Artificially Sweetened Coffee, Unsweetened Coffee
Dark yellow vegetable	-166.196	Deep-yellow Vegetables
Green leafy vegetable	-188.935	Dark-green Vegetables, Vegetable Juice
Snack	-43.825	Vegetable-based Savory Snack, Fruit-based Savory Snack, Snack Chips - Whole Grain, Snack Chips - Some Whole Grain, Snack Chips - Refined Grain, Popcorn, Flavored Popcorn, Crackers - Whole Grain, Crackers - Some Whole Grain, Crackers - Refined Grain
Fruit juice	-60.6602	Citrus Juice, Fruit Juice excluding Citrus Juice
Pizza	-1169.05	Pizza

## Sheet: sTable 2
Supplementary Table 2. Characteristics of study participants in quintiles of the dietary indices among 2,587 participant in TwinsUK FFQ2
	Empirical Dietary Index for Hyperinsulinemia (EDIH) score quintilesa						Empirical Dietary Inflammatory Index (EDIP) score quintilesa
Characteristicb	Quintile 1 (n=517)	Quintile 2 (n=518)	Quintile 3 (n=517)	Quintile 4 (n=518)	Quintile 5 (n=517)	P value c	Quintile 1 (n=517)	Quintile 2 (n=518)	Quintile 3 (n=517)	Quintile 4 (n=518)	Quintile 5 (n=517)	P value c
Age, years	55.9 ± 9.5	56.1 ± 10.4	56.7 ± 10.5	57.8 ± 10.9	57.5 ± 10.6	0.0079	54.7 ± 9.9	56.5 ± 10.1	57.9 ± 10.6	58.2 ± 10.2	56.7 ± 10.9	<.0001
Race/ethnicityd, (%, n)
White	90.3 (467)	90.0 (466)	89.6 (463)	87.1 (451)	88.4 (457)	0.4478	90.5 (468)	92.5 (479)	89.4 (462)	86.1 (446)	86.9 (449)	0.005
Non-white	9.7 (50)	10.0 (52)	10.4 (54)	12.9 (67)	11.6 (60)		9.5 (49)	7.5 (39)	10.6 (55)	13.9 (72)	13.2 (68)
Body mass index (BMI), kg/m2, (%, n)	25.2 ± 4.0	25.7 ± 4.4	26.1 ± 4.6	26.6 ± 4.6	27.4 ± 5.2	<.0001	25.1 ± 4.1	25.8 ± 4.2	26.0 ± 4.6	26.5 ± 4.7	27.4 ± 5.1	<.0001
Underweight (15≤BMI<18.4)	1.9 (10)	1.7 (9)	0.8 (4)	0.2 (1)	0.2 (1)	<.0001	1.7 (9)	1.2 (6)	0.8 (4)	0.4 (2)	0.8 (4)	<.0001
Normal weight (18.5≤BMI<25)	49.3 (255)	47.3 (245)	42.2 (218)	36.5 (189)	35.2 (182)		51.3 (265)	44.3 (230)	44.3 (229)	38.2 (198)	32.3 (167)
Overweight (25≤BMI<30)	37.9 (196)	36.3 (188)	42.4 (219)	44.8 (232)	39.5 (204)		36.4 (188)	40.4 (209)	39.1 (202)	43.1 (223)	42.0 (217)
Obese (BMI ≥30)	10.8 (56)	14.7 (76)	14.7 (76)	18.5 (96)	25.2 (130)		10.6 (55)	14.1 (73)	15.9 (82)	18.3 (95)	25.0 (129)
Physical activity (walking, job and sport/per week)	1.2 ± 0.4	1.1 ± 0.4	1.1 ± 0.4	1.1 ± 0.4	1.2 ± 0.5	0.0066	1.1 ± 0.4	1.1 ± 0.4	1.2 ± 0.4	1.1 ± 0.4	1.1 ± 0.5	0.6174
Number of supplements used	0.9 ± 1.5	0.8 ± 1.3	0.8 ± 1.3	0.7 ± 1.3	0.6 ± 1.2	0.0029	0.8 ± 1.3	0.8 ± 1.4	0.7 ± 1.3	0.7 ± 1.3	0.7 ± 1.2	0.0457
Education, (%, n)
Less than high scool/missing	56.9 (294)	65.1 (337)	64.2 (332)	70.1 (363)	71.0 (367)	<.0001	60.0 (310)	63.5 (329)	63.6 (329)	71.4 (370)	68.7 (355)	<.0001
High school	24.6 (127)	21.0 (109)	20.5 (106)	18.5 (96)	20.1 (104)		21.5 (111)	21.8 (113)	24.0 (124)	19.3 (100)	18.2 (94)
College and higher	18.6 (96)	13.9 (72)	15.3 (79)	11.4 (59)	8.9 (46)		18.6 (96)	14.7 (76)	12.4 (64)	9.3 (48)	13.2 (68)
Smoke status, (%, n)
Current	9.9 (51)	9.9 (51)	10.4 (54)	9.5 (49)	12.4 (64)	0.2312	14.3 (74)	8.5 (44)	7.7 (40)	12.4 (64)	9.1 (47)	<.0001
Former	37.1 (192)	31.7 (164)	27.9 (144)	32.8 (170)	29.6 (153)		37.9 (196)	30.7 (159)	28.8 (149)	31.1 (161)	30.6 (158)
Never	53.0 (274)	58.5 (303)	61.7 (319)	57.7 (299)	58.0 (300)		47.8 (247)	60.8 (315)	63.4 (328)	56.6 (293)	60.4 (312)
Postmenuposed womeng, (%, n)	54.6 (282)	53.7 (278)	53.0 (274)	52.3 (271)	50.7 (262)	0.0538	50.7 (262)	52.1 (270)	54.9 (284)	55.0 (285)	51.5 (266)	<.0001
Food intakee, servings/week
Read meat	4.5 ± 3.9	5.6 ± 3.8	6.9 ± 4.2	8.5 ± 5.3	11.4 ± 7.6	<.0001	6.4 ± 4.9	6.2 ± 4.7	7.5 ± 6.1	7.8 ± 5.7	8.9 ± 6.4	<.0001
processed meat	2.5 ± 2.7	2.9 ± 2.4	3.7 ± 2.8	4.0 ± 3.1	5.5 ± 3.9	<.0001	3.2 ± 3.0	3.3 ± 2.9	3.4 ± 2.9	3.9 ± 3.2	4.6 ± 3.8	<.0001
Sugar-sweetened beverages	1.1 ± 2.8	1.5 ± 3.6	1.8 ± 3.6	2.3 ± 4.7	3.9 ± 7.6	<.0001	1.2 ± 2.9	1.3 ± 3.5	2.0 ± 4.4	1.8 ± 3.7	4.1 ± 7.6	<.0001
Green-leafy vegetables	3.9 ± 2.7	3.5 ± 2.3	3.6 ± 2.6	3.6 ± 2.3	3.9 ± 2.9	0.0774	3.7 ± 2.6	3.8 ± 2.7	3.6 ± 2.3	3.4 ± 2.4	4.0 ± 2.8	0.0036
Refined grains	23.8 ± 16.2	21.4 ± 14.2	22.0 ± 14.8	21.2 ± 12.8	21.3 ± 13.6	0.0192	19.5 ± 12.7	19.5 ± 11.2	21.3 ± 13.6	22.7 ± 13.6	26.7 ± 18.4	<.0001
Whole grains	14.6 ± 11.1	12.8 ± 10.0	12.1 ± 9.4	10.5 ± 9.4	10.9 ± 9.1	<.0001	13.9 ± 10.9	12.8 ± 9.9	11.8 ± 9.9	11.5 ± 9.6	10.8 ± 8.9	<.0001
Total fruit	26.0 ± 16.4	22.7 ± 16.0	20.6 ± 13.4	19.5 ± 14.6	18.5 ± 12.1	<.0001	20.2 ± 14.1	22.0 ± 13.8	21.8 ± 17.1	21.1 ± 13.3	22.2 ± 15.5	0.1876
Wine	12.6 ± 13.1	5.5 ± 6.2	4.2 ± 5.3	3.2 ± 4.6	2.5 ± 3.9	<.0001	13.8 ± 13.0	5.4 ± 5.8	4.1 ± 5.1	2.7 ± 3.6	2.0 ± 2.8	<.0001
Tea	18.8 ± 13.7	18.4 ± 14.3	20.0 ± 13.6	20.2 ± 13.6	20.4 ± 14.6	0.0712	19.9 ± 14.0	20.7 ± 14.0	19.1 ± 13.6	19.6 ± 14.1	18.4 ± 14.2	0.1042
Coffee	15.0 ± 13.4	13.2 ± 13.1	12.1 ± 11.8	9.5 ± 11.3	9.0 ± 10.7	<.0001	16.2 ± 14.2	13.7 ± 12.5	11.3 ± 11.9	9.9 ± 10.8	7.8 ± 10.0	<.0001
Nutrient profilef
Total energy, kcal/day	1991.2 ± 525.1	1787.6 ± 560.5	1796.7 ± 530.1	1786.9 ± 493.1	1921.5 ± 541.8	<.0001	1954.2 ± 543.4	1797.6 ± 510.9	1806.4 ± 527.8	1787.1 ± 510.4	1938.6 ± 566.4	<.0001
Total Protein, g/day	38.0 ± 5.5	42.1 ± 5.5	43.8 ± 5.3	46.0 ± 5.7	49.6 ± 7.3	<.0001	40.4 ± 6.6	42.9 ± 6.5	44.2 ± 6.3	44.8 ± 6.5	47.3 ± 7.6	<.0001
Total fat, g/day	33.5 ± 6.0	34.5 ± 5.8	35.5 ± 5.3	36.1 ± 5.4	37.2 ± 6.0	<.0001	34.2 ± 5.8	35.0 ± 5.9	35.7 ± 5.4	35.9 ± 5.6	35.9 ± 6.3	<.0001
Total carbohydrate, g/day	127.3 ± 20.4	129.0 ± 16.7	127.7 ± 15.0	125.2 ± 14.7	119.8 ± 17.1	<.0001	120.5 ± 19.0	127.6 ± 16.9	127.0 ± 15.8	127.9 ± 15.5	126.1 ± 17.6	<.0001
Total fiber, g/day	11.4 ± 3.6	11.1 ± 2.9	10.9 ± 3.1	10.9 ± 3.1	10.6 ± 3.0	0.0037	10.4 ± 2.9	11.2 ± 3.2	11.0 ± 3.1	11.0 ± 3.1	11.3 ± 3.2	<.0001
Total protein, %kcal/d	30.2 ± 5.4	31.0 ± 5.2	31.9 ± 4.8	32.5 ± 4.8	33.5 ± 5.4	<.0001	30.8 ± 5.2	31.5 ± 5.3	32.1 ± 4.8	32.3 ± 5.0	32.3 ± 5.6	<.0001
Total fat, %kcal/d	15.2 ± 2.2	16.8 ± 2.2	17.5 ± 2.1	18.4 ± 2.3	19.9 ± 2.9	<.0001	16.2 ± 2.6	17.2 ± 2.6	17.7 ± 2.5	17.9 ± 2.6	18.9 ± 3.0	<.0001
Total carbohydrate, %kcal/d	50.9 ± 8.2	51.6 ± 6.7	51.1 ± 6.0	50.1 ± 5.9	47.9 ± 6.9	<.0001	48.2 ± 7.6	51.0 ± 6.8	50.8 ± 6.3	51.2 ± 6.2	50.4 ± 7.1	<.0001
Sodium, mg/day	1141.0 ± 248.8	1187.2 ± 256.8	1216.2 ± 252.4	1237.8 ± 279.8	1282.4 ± 259.6	<.0001	1133.6 ± 246.4	1194.7 ± 259.3	1205.0 ± 261.1	1232.8 ± 261.3	1298.5 ± 264.2	<.0001
Potassium, mg/day	2114.7 ± 375.6	2150.0 ± 364.9	2133.4 ± 368.7	2120.1 ± 343.5	2103.3 ± 360.4	0.2782	2078.2 ± 351.7	2184.0 ± 375.8	2127.0 ± 342.7	2116.9 ± 360.8	2115.3 ± 375.4	<.0001
Calcium, mg/day	575.2 ± 159.7	595.1 ± 162.4	576.3 ± 149.7	555.4 ± 142.3	524.8 ± 140.7	<.0001	561.9 ± 158.0	585.9 ± 156.9	575.0 ± 153.2	564.2 ± 148.3	539.9 ± 144.7	<.0001
Magnesium, mg/day	193.2 ± 34.4	189.2 ± 29.6	184.3 ± 29.5	180.6 ± 30.1	176.9 ± 30.7	<.0001	186.4 ± 31.7	191.1 ± 31.7	183.1 ± 28.9	182.5 ± 31.7	180.8 ± 32.1	<.0001
Zinc, mg/day	5.0 ± 5.4	5.3 ± 0.8	5.5 ± 0.7	5.7 ± 0.9	5.9 ± 0.9	<.0001	5.2 ± 0.8	5.4 ± 0.8	5.5 ± 0.9	5.6 ± 0.9	5.6 ± 0.9	<.0001
a Dietary indices were adjusted for total energy intake using the residual method b Values presented are mean ± SD for continuous variables and percentages for categorical variables. c P value for differences of participant characteristics across quintiles. P value were calculated using chi square test for categorical variables and anova for continuous variables. d In TwinsUK, race/ethnicity was …

## Sheet: sTable 3
Supplementary Table 3. Baseline characteristics of study participants in quintiles of dietary indices among 3,804 participants in TwinsUK FFQb
	Empirical Dietary Index for Hyperinsulinemia (EDIH) score quintilesa						Empirical Dietary Inflammatory Index (EDIP) score quintilesa
Characteristicb	Quintile 1 (n=760)	Quintile 2 (n=761)	Quintile 3 (n=761)	Quintile 4 (n=761)	Quintile 5 (n=761)	P value c	Quintile 1 (n=760)	Quintile 2 (n=761)	Quintile 3 (n=761)	Quintile 4 (n=761)	Quintile 5 (n=761)	P value c
Age, yearsd	47.3 ± 12.2	48.3 ± 12.4	48.8 ± 12.0	48.4 ± 12.7	46.9 ± 13.7	0.036	47.1 ± 11.5	48.7 ± 11.7	48.9 ± 12.4	48.4 ± 13.2	46.8 ± 14.0	0.0016
Sex, (%, n)
Male	6.0 (47)	5.4 (41)	4.6 (35)	6.0 (46)	7.4 (56)	0.0629	8.0 (61)	5.5 (42)	4.0 (31)	6.3 (48)	5.6 (43)	0.0243
Female	94.0 (713)	94.6 (720)	95.4 (726)	94.0 (715)	92.6 (705)		92.0 (699)	94.5 (719)	96.0 (730)	93.7 (713)	94.4 (718)
Race/ethnicityd, (%, n)						0.0001						<.0001
White	69.5 (528)	71.2 (542)	70.2 (534)	71 (541)	62.2 (473)		71.2 (541)	72.5 (552)	71.1 (541)	66.9 (509)	62.4 (475)
Non-white	30.5 (232)	28.8 (219)	29.8 (227)	29 (220)	37.8 (288)		28.2 (219)	27.5 (209)	28.9 (220)	33.1 (252)	37.6 (286)
Body mass index (BMI), kg/m2, (%, n)	24.2 ± 3.6	24.9 ± 3.8	24.9 ± 3.9	25.7 ± 4.5	26.1 ± 5.0	<0.001	24.4 ± 3.6	24.7 ± 3.8	25.3 ± 4.4	25.2 ± 4.2	26.0 ± 4.9	<.0001
Underweight (15≤BMI<18.4)	2.4 (18)	1.3 (10)	1.3 (10)	0.9 (7)	2.6 (20)	<0.001	1.8 (14)	1.6 (12)	1.7 (13)	1.6 (12)	1.8 (14)	<.0001
Normal weight (18.5≤BMI<25	61.2 (465)	56.5 (430)	54.8 (417)	49.0 (373)	43.2 (328)		60.4 (459)	57.6 (438)	52.4 (399)	48.4 (368)	45.9 (349)
Overweight (25≤BMI<30)	30.4 (231)	31.9 (243)	35.0 (266)	35.0 (266)	37.1 (282)		30.4 (231)	33 (251)	32.2 (245)	39.3 (299)	34.4 (262)
Obese (BMI ≥30)	6.5 (46)	10.3 (78)	8.9 (68)	15.1 (115)	17.2 (131)		7.4 (56)	7.9 (60)	13.7 (104)	10.8 (82)	17.9 (136)
Physical activity (walking, job and sport/per week)	7.3 ± 1.1	7.3 ± 1.0	7.3 ± 1.1	7.2 ± 1.1	7.2 ± 1.0	0.0123	7.3 ± 1.0	7.2 ± 1.1	7.3 ± 1.1	7.3 ± 1.1	7.2 ± 1.0	0.3832
Number of supplements used	1.3 ± 1.6	1.3 ± 1.6	1.3 ± 1.5	1.1 ± 1.5	0.9 ± 1.3	<0.001	1.3 ± 1.5	1.2 ± 1.6	1.2 ± 1.5	1.1 ± 1.4	1.0 ± 1.4	0.0014
Education, (%, n)						<0.001						<.0001
Less than high scool/missing	58.5 (445)	63.6 (484)	67.2 (510)	70.0 (535)	72.4 (551)		59.8 (454)	63.0 (480)	63.2 (489)	72.3 (550)	72.4 (551)
High school	20.7 (157)	22.6 (172)	19.8 (151)	21.2 (161)	18.9 (144)		22.2 (169)	23.7 (180)	21.3 (162)	17.6 (134)	18.4 (140)
College and higher	20.8 (158)	13.8 (105)	13.0 (99)	8.8 (67)	8.7 (66)		18.0 (137)	13.3 (101)	14.5 (110)	10.1 (77)	9.2 (70)
Smoke status, (%, n)						0.0945						0.0085
Current, (n)	21.7 (165)	18.9 (144)	19.2 (146)	22.9 (174)	23.0 (175)		23.7 (180)	20.6 (157)	20.4 (155)	21.8 (166)	19.6 (149)
Former	28.2 (214)	28.5 (217)	24.8 (189)	27.3 (208)	24.4 (186)		30.1 (229)	26.3 (200)	24.3 (185)	28.8 (219)	24.2 (184)
Never	50.1 (381)	52.6 (400)	56.0 (426)	49.8 (379)	52.6 (400)		46.2 (351)	53.1 (404)	55.3 (421)	49.4 (376)	56.2 (428)
Postmenuposed women, (%, n)	9.2 (70)	6.7 (51)	6.2 (47)	5.5 (42)	5.7 (43)	0.0056	7.1 (54)	6.2 (47)	8.0 (61)	5.4 (41)	6.6 (50)	0.037
Hypertension, (%, n)	19.6 (149)	23.8 (181)	24.7 (188)	23.4 (178)	26.5 (202)	<0.001	23.2 (176)	21.6 (164)	22.2 (169)	25.4 (193)	25.8 (196)	0.0003
High cholestoral, (%, n)	8.2 (62)	10.4 (79)	10.1 (77)	12.4 (94)	9.9 (75)	0.0012	8.4 (64)	9.7 (74)	10.0 (76)	11.2 (85)	11.6 (88)	0.0079
Food intakee, servings/week
Read meat	3.8 ± 3.6	5.1 ± 3.5	6.2 ± 3.9	7.7 ± 4.4	11.2 ± 6.8	<0.001	5.6 ± 4.6	6.0 ± 4.5	6.6 ± 4.6	7.1 ± 5.1	8.7 ± 6.6	<.0001
processed meat	1.8 ± 2.1	2.8 ± 2.4	3.2 ± 2.4	3.9 ± 2.7	5.3 ± 3.9	<0.001	2.6 ± 2.6	2.8 ± 2.5	3.4 ± 2.7	3.7 ± 2.9	4.6 ± 3.7	<.0001
Sugar-sweetened beverages	1.7 ± 3.6	2.5 ± 4.6	2.7 ± 4.6	4.0 ± 6.9	6.1 ± 9.6	<0.001	1.8 ± 3.5	2.1 ± 3.8	2.5 ± 4.1	3.3 ± 5.7	7.3 ± 10.5	<.0001
Green-leafy vegetables	3.4 ± 2.9	2.9 ± 2.2	2.8 ± 2.0	2.7 ± 1.7	2.8 ± 2.2	<0.001	3.1 ± 2.5	3.0 ± 2.3	2.8 ± 1.8	2.8 ± 2.1	2.9 ± 2.5	0.034
Refined grains	27.8 ± 18.1	28.5 ± 17.5	26.9 ± 16.7	27.5 ± 17.1	30.1 ± 18.1	0.001	23.0 ± 13.7	24.9 ± 14.1	26.6 ± 15.0	29.9 ± 18.5	36.3 ± 21.8	<.0001
Whole grains	19.5 ± 15.3	18.1 ± 14.0	15.9 ± 12.7	14.8 ± 12.6	15.0 ± 13.3	<0.001	19.4 ± 15.6	18.2 ± 14.3	16.3 ± 12.8	14.9 ± 12.3	14.4 ± 12.7	<.0001
Total fruit	24.4 ± 19.5	20.4 ± 14.0	17.9 ± 12.5	16.2 ± 12.4	15.6 ± 13.2	<0.001	19.4 ± 15.9	20.0 ± 15.2	18.3 ± 13.5	18.1 ± 14.0	18.7 ± 15.7	0.055
Wine	8.7 ± 10.1	3.6 ± 4.2	3.0 ± 3.9	2.4 ± 3.4	1.6 ± 2.5	<0.001	9.5 ± 10.1	3.7 ± 4.1	2.6 ± 3.3	2.0 ± 2.6	1.5 ± 2.3	<.0001
Tea	19.1 ± 13.9	20.2 ± 14.0	20.2 ± 14.2	22.1 ± 14.1	22.6 ± 14.9	<0.001	21.3 ± 13.9	21.2 ± 14.5	21.1 ± 13.9	21.2 ± 14.5	19.6 ± 14.6	0.076
Coffee	19.0 ± 14.5	17.0 ± 13.9	14.7 ± 13.2	13.0 ± 13.4	10.5 ± 12.3	<0.001	20.5 ± 14.7	18.0 ± 13.8	14.7 ± 13.0	11.9 ± 12.6	9.1 ± 11.6	<.0001
Nutrient profilef
Total energy, kcal/day	2102 ± 554	1978 ± 528	1927 ± 522	1927 ± 526	2120 ± 534	<0.001	2100 ± 540	1960 ± 515	1920 ± 515	1949 ± 532	2125 ± 562	<.0001
Total protein, g/day	36.7 ± 5.4	39.5 ± 5.1	41.6 ± 5.5	43.5 ± 6.0	45.1 ± 7.2	<0.001	38.5 ± 6.1	40.6 ± 5.5	42.0 ± 6.0	42.4 ± 6.6	43.0 ± 7.5	<.0001
Total fat, g/day	33.0 ± 6.5	34.1 ± 5.7	35.2 ± 5.8	35.6 ± 5.8	37.0 ± 5.9	<0.001	33.8 ± 6.5	34.5 ± 6.0	35.3 ± 5.8	35.5 ± 6.0	35.8 ± 6.1	<.0001
Total carbohydrate, g/day	130 ± 21	134 ± 16	130 ± 15	128 ± 15	124 ± 16	<0.001	124 ± 19	131 ± 17	130 ± 15	131 ± 16	130 ± 15	<.0001
Total fiber, g/day	22.0 ± 9.0	20.5 ± 7.4	19.7 ± 7.3	19.0 ± 6.8	20.1 ± 7.5	<0.001	20.6 ± 7.7	20.6 ± 8.1	19.7 ± 7.2	19.8 ± 7.0	20.8 ± 8.2	0.0062
Total protein, %kcal/d	14.7 ± 2.2	15.8 ± 2.0	16.7 ± 2.2	17.4 ± 2.4	18.0 ± 2.9	<0.001	15.4 ± 2.4	16.3 ± 2.2	16.8 ± 2.4	16.9 ± 2.7	17.2 ± 3.0	<.0001
Total fat, %kcal/d	29.7 ± 5.8	30.7 ± 5.1	31.7 ± 5.2	32.0 ± 5.2	33.3 ± 5.3	<0.001	30.4 ± 5.8	31.1 ± 5.4	31.8 ± 5.2	31.9 ± 5.4	32.2 ± 5.5	<.0001
Total carbohydrate, %kcal/d	52.0 ± 8.3	53.5 ± 6.2	52.0 ± 5.8	51.2 ± 5.9	49.7 ± 6.2	<0.001	49.4 ± 7.7	52.5 ± 6.7	52.1 ± 6.0	52.2 ± 6.2	52.1 ± 6.2	<.0001
Sodium, mg/day	1078 ± 242	1118 ± 221	11481 ± 226	1155 ± 230	1199 ± 249	<0.001	1068 ± 241	1118 ± 223	1128 ± 209	1183 ± 241	1199 ± 248	<.0001
Potassium, mg/day	2055 ± 388	2059 ± 361	2043 ± 358	2042 ± 366	1951 ± 356	<0.001	2050 ± 354	2084 ± 349	2059 ± 347	2026 ± 381	1923 ± 388	<.0001
Calcium, mg/day	598 ± 155	601 ± 142	581 ± 138	572 ± 133	523 ± 123	<0.001	580 ± 153	594 ± 141	586 ± 135	570 ± 139	545 ± 132	<.0001
Magnesium, mg/day	185 ± 32	179 ± 31	175 ± 29	173 ± 30	163 ± 30	<0.001	182 ± 30	181 ± 30	177 ± 30	172 ± 31	164 ± 33	<.0001
Zinc, mg/day	4.7 ± 0.7	4.9 ± 0.7	5.1 ± 0.8	5.3 ± 0.9	5.4 ± 1.0	<0.001	4.9 ± 0.8	5.1 ± 0.8	5.2 ± 0.8	5.2 ± 0.9	5.1 ± 0.9	<.0001
a Dietary indices were adjusted for total energy intake using the residual method b Values presented are mean ± SD for continuous variables and percentages for categorical variables. c P value for differences of participant characteristics across quintiles. P value were calculated using chi square test for categorical variables and anova for continuous variables. d In TwinsUK, race/ethnicity was …

## Sheet: sTable 4
Supplementary Table 4. Multivariable-adjusted absolute concentration (95% CI) of α-diversity in quintiles of the dietary indices FFQ2 and FFQb
			Quintile 1	Quintile 2	Quintile 3	Quintile 4	Quintile 5	Percentage Difference (Q2-Q1)	Percentage Difference (Q3-Q1)	Percentage Difference (Q4-Q1)	Percentage Difference (Q5-Q1)	Percentage Difference per SD	FDR p-valued
FFQ2a			Empirical Dietary Index for Hyperinsulinemia (EDIH) score
	Shannon diversity (n=1163)	MVb	4.09(3.80, 4.41)	4.08(3.79, 4.40)	4.00(3.72, 4.31)	4.03(3.74, 4.34)	3.98(3.70, 4.28)	-0.3 (-3.6, 3.1)	-2.2 (-5.6, 1.2)	-1.4 (-4.8, 1.9)	-2.8 (-6.2, 0.6)	-1.1 (-1.9, -0.2)	0.041
		MV+BMIc	4.07 (3.78, 4.38)	4.06 (3.77, 4.38)	3.99 (3.71, 4.30)	4.03 (3.74, 4.33)	3.99 (3.70, 4.29)	-0.3 (-3.6, 3.1)	-2.0 (-5.4, 1.3)	-1.2 (-4.5, 2.2)	-2.2 (-5.6, 1.2)	-0.8 (-1.7, 0.02)	0.064603
	Pielou’s Evenness (n=1163)	MV	0.74 (0.70, 0.79)	0.74 (0.70, 0.79)	0.73 (0.69, 0.78)	0.74 (0.70, 0.78)	0.73 (0.69, 0.77)	0.2 (-2.3, 2.8)	-1.3 (-3.8, 1.3)	-0.6 (-3.2, 1.9)	-1.4 (-4.0, 1.2)	-0.7 (-1.3, 0.0)	0.061
		MV+BMI	0.74 (0.70, 0.78)	0.74 (0.70, 0.79)	0.73 (0.69, 0.78)	0.74 (0.70, 0.78)	0.73 (0.69, 0.78)	0.2 (-2.3, 2.8)	-1.2 (-3.8, 1.4)	-0.5 (-3.1, 2.0)	-1.1 (-3.7, 1.5)	-0.6 (-1.2, 0.1)	0.0941065
			Empirical Dietary Inflammatory Pattern (EDIP)
	Shannon diversity (n=1163)	MV	4.08 (3.79, 4.40)	4.09 (3.80, 4.41)	4.09 (3.80, 4.41)	3.99 (3.71, 4.29)	3.98 (3.70, 4.29)	0.2 (-3.2, 3.5)	0.3 (-3.1, 3.6)	-2.3 (-5.7, 1.0)	-2.5 (-5.9, 0.9)	-1.4 (-2.2, -0.5)	0.037
		MV+BMI	4.06 (3.77, 4.37)	4.08 (3.78, 4.39)	4.08 (3.79, 4.39)	3.99 (3.71, 4.29)	3.99 (3.71, 4.30)	0.3 (-3.0, 3.7)	0.4 (-3.0, 3.8)	-1.9 (-5.2, 1.5)	-1.8 (-5.2, 1.6)	-1.1 (-2.0, -0.3)	0.0402886
	Pielou’s Evenness (n=1163)	MV	0.74 (0.70, 0.79)	0.75 (0.71, 0.79)	0.74 (0.70, 0.79)	0.73 (0.69, 0.77)	0.73 (0.69, 0.78)	0.5 (-2.0, 3.1)	0.2 (-2.4, 2.8)	-1.5 (-4.1, 1.1)	-1.1 (-3.7, 1.4)	-0.8 (-1.5, -0.2)	0.041
		MV+BMI	0.74 (0.70, 0.78)	0.75 (0.70, 0.79)	0.74 (0.70, 0.79)	0.73 (0.69, 0.77)	0.73 (0.69, 0.78)	0.6 (-2.0, 3.1)	0.3 (-2.3, 2.9)	-1.3 (-3.9, 1.2)	-0.9 (-3.5, 1.8)	-0.7 (-1.4, -0.1)	0.059332
FFQba			Empirical Dietary Index for Hyperinsulinemia (EDIH) score
	Shannon diversity (n=1195)	MV	4.10 (3.81, 4.42)	4.06 (3.77, 4.37)	4.11 (3.82, 4.44)	4.00 (3.72, 4.31)	3.91 (3.63, 4.21)	-1.1 (-4.7, 2.6)	0.3 (-3.4, 3.9)	-2.5 (-6.2, 1.3)	-4.9 (-8.7, -1.1)	-1.3 (-2.3, -0.4)	0.0368336
		MV+BMI	4.10 (3.81, 4.42)	4.06 (3.77, 4.38)	4.12 (3.82, 4.44)	4.01 (3.72, 4.31)	3.91 (3.63, 4.21)	-1.0 (-4.7, 2.6)	0.4 (-3.3, 4.0)	-2.3 (-6.0, 1.5)	-4.7 (-8.5, -0.9)	-1.3 (-2.2, -0.3)	0.0402886
	Pielou’s Evenness (n=1195)	MV	0.74 (0.70, 0.79)	0.73 (0.69, 0.78)	0.74 (0.70, 0.79)	0.73 (0.69, 0.77)	0.72 (0.68, 0.76)	-1.1 (-4.0, 1.8)	-0.1 (-3.0, 2.8)	-1.8 (-4.7, 1.2)	-3.7 (-6.7, -0.7)	-1.0 (-1.8, -0.3)	0.0368336
		MV+BMI	0.74 (0.70, 0.79)	0.73 (0.69, 0.78)	0.74 (0.70, 0.79)	0.73 (0.69, 0.77)	0.72 (0.68, 0.76)	-1.1 (-4.0, 1.8)	-0.1 (-3.0, 2.8)	-1.8 (-4.7, 1.2)	-3.7 (-6.7, -0.7)	-1.0 (-1.8, -0.3)	0.0368336
			Empirical Dietary Inflammatory Pattern (EDIP)
	Shannon diversity (n=1195)	MV	4.06 (3.76, 4.37)	4.05 (3.76, 4.37)	4.11 (3.81, 4.43)	3.99 (3.70, 4.30)	3.98 (3.70, 4.29)	-0.1 (-3.8, 3.7)	1.2 (-2.5, 4.9)	-1.7 (-5.4, 2.0)	-1.9 (-5.8, 2.0)	-1.0 (-1.9, -0.01)	0.061
		MV+BMI	4.06 (3.76, 4.37)	4.06 (3.76, 4.37)	4.11 (3.81, 4.43)	3.99 (3.71, 4.30)	3.99 (3.71, 4.29)	-0.02 (-3.8, 3.7)	1.4 (-2.3, 5.0)	-1.6 (-5.3, 2.2)	-1.7 (-5.6, 2.2)	-0.9 (-1.9, 0.1)	0.0706574
	Pielou’s Evenness (n=1195)	MV	0.74 (0.69, 0.78)	0.73 (0.69, 0.78)	0.74 (0.70, 0.79)	0.73 (0.69, 0.77)	0.73 (0.69, 0.77)	-0.3 (-3.3, 2.6)	1.1 (-1.8, 4.1)	-1.2 (-4.2, 1.7)	-1.2 (-4.2, 1.9)	-0.8 (-1.5, -0.02)	0.061
		MV+BMI	0.74 (0.69, 0.78)	0.73 (0.69, 0.78)	0.74 (0.70, 0.79)	0.73 (0.69, 0.77)	0.73 (0.69, 0.77)	-0.3 (-3.3, 2.6)	1.2 (-1.7, 4.1)	-1.2 (-4.1, 1.7)	-1.1 (-4.2, 1.9)	-0.8 (-1.5, -0.0)	0.0605981
a Aassociations for the dietary scores estimated from FFQ1 and FF2 are longitudinal analysis. b Values were adjuste for total energy intake, BMI, age, race, smoking status, supplement use, physical activity, occupation, education, postmenopausal status, and hormone replacement therapy. Fasting hours, hypertension and high cholesterol status were additionally adjusted in FFQ1. c BMI was additional…

## Sheet: sTable 5
Supplementary Table 5. Beta coefficients from elastic net regression and Spearman correlations between EDIH-related microbiome profile score, individual genera and EDIH food components
	Elasticnet regression β	EDIH (diet)	French friesb	Read meat	Poultry	Processed meat	Magarine	Regular soda	full-fat dairy	Butter	Diet soda	Low-fat dairy	White fish	Egg	Green-leafy vegetable	Tomato	Coffee	Wine	Whole fruit
EDIH-related microbiome profile scorea		0.12205	0.0977	0.08931	0.0759	0.0641	0.0494	0.04803	0.02039	0.00498	0.00484	-0.02023	-0.03782	-0.03949	-0.06104	-0.06374	-0.08591	-0.11095	-0.14355
Adlercreutzia	0.0566468	0.05922	0.03507	0.04271	0.04678	0.02653	-0.00592	0.00233	-0.01106	-0.04153	0.01888	-0.0112	-0.05861	0.01152	-0.01166	0.00157	-0.03459	0.00089	-0.09405
Anaeroplasma	-0.0122971	-0.06954	-0.0481	-0.05042	-0.05161	-0.03406	-0.04089	-0.01125	-0.05221	0.02842	-0.05101	0.01121	0.02869	0.03328	0.0363	0.06718	0.045	0.09232	0.11532
Bifidobacterium	-0.0223849	-0.02693	0.02	-0.0444	-0.01625	0.00496	0.01886	0.08894	0.05547	-0.04305	0.07854	0.02015	-0.06252	-0.03402	-0.06088	-0.05587	-0.00637	-0.08835	-0.02588
Parasutterella	0.00306559	0.03209	0.01677	0.00032	0.04165	0.01113	-0.0205	-0.00108	-0.07664	-0.03262	0.02379	-0.02526	-0.0114	-0.03097	0.01663	0.011	0.0282	0.00634	-0.00933
Sutterella	-0.00371225	-0.0629	-0.0441	-0.07202	-0.04859	-0.02814	-0.08493	-0.016	-0.05813	0.03095	0.02785	-0.067	-0.02928	0.02677	0.032	0.00208	-0.00046	0.06608	-0.01196
Defluviitaleaceae_UCG-011	-0.0127216	-0.06761	0.00518	-0.02453	-0.06906	-0.01172	-0.00976	-0.00175	0.01775	-0.00032	0.01006	0.01172	-0.0395	0.05442	0.01608	0.02475	0.05715	0.03915	0.01444
Bilophila	0.0176919	0.03372	0.00279	0.00508	-0.01717	0.01692	-0.05699	0.02807	-0.0109	0.03902	0.04996	-0.04959	0.01091	-0.02932	-0.0019	-0.0149	0.03405	0.01698	-0.03372
Eggerthella	0.00960769	0.03865	0.05177	0.02389	0.02561	0.01431	0.00592	0.03151	0.02696	-0.01318	0.0068	-0.02921	-0.05194	-0.04867	-0.01552	0.0032	-0.04771	-0.05489	-0.02709
Turicibacter	0.0189347	0.03294	0.03384	0.05035	-0.0068	0.04066	0.09947	0.00223	0.03325	-0.01031	-0.00266	0.01552	-0.02845	0.03176	-0.00129	0.02748	0.03576	-0.07024	0.03436
Faecalitalea	0.00864042	0.01628	0.04604	-0.00888	0.00786	0.04764	-0.02796	0.04174	0.01087	0.02043	-0.02423	0.01962	-0.04169	-0.00408	-0.03621	-0.06647	-0.05	-0.00276	-0.08321
Gemella	0.0147642	0.03662	0.03028	0.00352	-0.02334	0.0409	0.02644	0.01092	0.05017	0.0303	0.00402	0.00646	-0.00666	-0.01001	-0.01107	-0.02965	-0.04996	-0.07479	0.0083
Fusobacterium	0.00149467	0.03348	0.04981	0.03242	-0.02761	0.02336	0.00674	0.01572	0.01045	-0.02029	0.00468	0.03727	0.02044	0.01335	-0.00576	-0.00874	-0.06758	0.0075	-0.02333
Tyzzerella_3	0.0146424	0.0537	-0.02779	-0.01069	0.0521	-0.03002	-0.01845	0.01133	-0.08165	-0.01914	0.02919	-0.01728	0.02451	-0.0303	0.03613	0.03012	0.00473	0.01985	-0.00594
Lachnospiraceae_UCG-010	0.00992005	0.01754	-0.00367	-0.00376	-0.00199	0.02052	-0.06399	-0.03482	-0.04824	-0.00539	0.01807	-0.00537	0.03484	0.03694	0.02736	0.00871	-0.03478	0.05556	-0.00124
UC5-1-2E3	0.00411077	0.03092	-0.0201	0.02741	-0.01317	0.03711	-0.02273	0.00663	-0.01345	0.02128	-0.03143	0.0205	-0.01504	-0.01661	-0.03997	-0.04078	-0.01618	-0.02943	-0.05934
Lachnospiraceae_FCS020_group	-0.00312025	-0.07064	-0.03497	-0.0271	-0.03757	-0.02608	0.03749	-0.0098	0.05446	-0.0123	-0.04621	0.04648	-0.03254	0.06117	-4e-05	-0.00452	-0.02719	-0.00372	0.02714
Lachnospiraceae_UCG-004	-0.00332342	-0.09495	-0.02836	-0.04987	-0.02084	-0.05743	-0.03866	-0.05926	0.01185	-0.00278	-0.02372	0.0053	-0.0089	-0.01941	0.05528	0.04752	-0.02754	0.0732	0.08946
Anaerostipes	-0.00901068	-0.03551	-0.02988	-0.04093	0.03655	-0.03873	-0.0275	0.05862	0.00095	-0.03644	0.04392	0.0469	-0.01394	-0.01705	-0.00877	0.00235	0.02212	0.02795	-0.03661
Lachnospiraceae_UCG-001	-0.00908893	-0.08042	-0.08328	-0.06574	-0.05073	-0.06499	-0.00389	-0.08502	-0.01126	0.0101	-0.04576	0.06126	0.03038	0.03965	0.12337	0.10539	0.06064	0.04595	0.14363
Lachnospiraceae_UCG-008	-0.0185107	-0.10762	-0.07668	-0.00903	-0.0659	-0.04344	-0.02806	-0.05948	0.01896	0.00485	-0.07807	0.01293	0.03216	0.02428	0.05328	0.02127	0.22173	0.10374	0.14162
Marvinbryantia	-0.0230674	-0.03024	-0.08184	-0.04497	-0.0112	-0.02061	-0.01326	-0.02442	0.00686	-0.003	0.01044	0.00428	0.02124	0.06977	0.02375	0.03628	-0.0384	0.05794	0.01348
Lactobacillus	0.00559862	0.02403	0.02959	0.02352	0.00453	0.02989	0.02009	-0.0202	0.03785	-0.0223	-0.01074	0.07148	-0.00295	0.00721	-0.03905	0.01883	-0.04591	-0.056	0.00579
Romboutsia	0.00659661	0.04813	0.05015	0.0507	0.0356	0.04277	0.06179	0.05132	0.04027	0.01438	0.05049	-0.01706	0.00746	0.03898	0.03116	0.03223	0.01169	-0.03044	0.01304
Paraprevotella	-0.00314341	-0.05198	-0.03963	-0.01742	-0.02871	0.01616	-0.00474	-0.00291	-0.01374	-0.00821	0.01801	-0.00638	0.01012	0.06818	-0.04836	0.00282	0.0365	0.07686	0.05652
Negativibacillus	0.0226238	0.09118	0.037	0.08884	0.00318	0.08544	0.00723	0.01955	-0.01121	0.04192	0.00422	0.00725	0.02828	0.01427	-0.02339	-0.03329	0.04655	-0.01006	-0.09503
Oscillibacter	-0.00322715	-0.01559	-0.01176	-0.03807	-0.02245	0.0108	-0.04806	0.0136	-0.00495	-0.01501	0.01524	0.02372	-0.00142	-0.04087	0.00972	0.03494	0.04798	0.011	0.00745
Fournierella	-0.0096776	-0.04508	0.01407	0.00429	-0.06491	0.02889	-0.00854	0.00188	-0.01196	0.03736	0.03226	0.00308	-0.06235	0.03801	0.00124	-0.01895	-0.00332	0.0175	0.00307
Ruminococcaceae_UCG-008	-0.0240793	-0.07282	-0.07641	-0.0351	-0.07723	-0.0755	0.0066	-0.08043	-0.0471	0.03926	-0.0827	0.00995	0.01333	0.00992	0.01876	0.02328	0.00442	0.09579	0.05777
Intestinimonas	-0.0250848	-0.04099	-0.04157	0.00017	-0.03221	0.00803	-0.05864	0.01035	0.01222	-0.00841	0.02752	0.02763	-0.01423	-0.0217	0.02721	0.02049	0.08975	0.01677	0.01913
Caproiciproducens	-0.0338381	-0.06728	-0.03179	-0.03794	-0.04603	-0.00241	-0.05115	-0.03741	-0.00909	0.03361	0.01543	0.01278	-0.00432	-0.00889	0.01778	0.02063	0.04886	0.07781	0.01817
Streptococcus	0.00847241	0.06001	-0.00615	0.02917	0.04395	0.03845	0.05943	0.04079	0.09504	-0.0121	0.00888	0.17853	0.04733	-0.00478	-0.06643	-0.03774	-0.04407	-0.13891	0.02005
Cloacibacillus	0.0121758	0.03265	-0.03339	0.0308	-0.0063	0.02383	-0.01624	-0.03028	0.01618	0.0617	-0.03153	-0.00685	0.05233	0.01574	0.02362	-0.018	-0.05035	-0.00162	0.02678
a Microbes in bold font represents microbes also available in EDIP b Cream soup food component was not listed because cream soup is not available in TwinsUK FFQ.

## Sheet: sTable 6
Supplementary Table 6. Beta coefficients from elastic net regression and Spearman correlations between EDIP-related microbiome profile score, individual genera and EDIP food components
	Elasticnet regression β	EDIP (diet)	Regular soda	Refined grain	Processed meat	Diet soda	Read meat	Pizza	Snacks	Organ meat	Tea	Fruit juice	White fish	Dark-yellow vegetables	Other vegetables	Beer	Tomato	Coffee	Green-leafy vegetable	Wine
EDIP related microbiome scorea		0.08181	0.09737	0.0754	0.06999	0.05694	0.04916	0.03503	0.02337	0.0067	-0.02658	-0.02898	-0.04045	-0.0411	-0.05362	-0.06656	-0.08599	-0.10875	-0.11128	-0.1356
Streptococcus	0.0103606	0.09739	0.05103	0.04199	0.05749	0.0234	0.04543	-0.02398	-0.02203	0.00206	0.03516	0.00801	0.0432	-0.0368	-0.05904	-0.07506	-0.03758	-0.03619	-0.0749	-0.14788
Anaeroplasma	-0.0050467	-0.05745	-0.02221	-0.02019	-0.05397	-0.06542	-0.06691	-0.02685	-0.03598	-0.00725	0.02106	0.08194	0.03251	-0.01299	0.00618	0.03897	0.06685	0.03681	0.04538	0.10215
Catabacter	0.00243549	0.05851	0.0604	0.0041	0.03811	0.03807	0.07001	-0.01798	-0.00178	0.05137	-0.05744	-0.04457	-0.02792	0.06167	0.01699	-0.0224	-0.01751	0.02668	-0.04335	-0.03014
Defluviitaleaceae_UCG-011	-0.0116956	-0.07861	-0.00867	-0.01302	-0.02445	0.00041	-0.03506	0.02876	0.00176	-0.00999	0.01759	-0.00593	-0.03689	0.01882	0.03258	0.00414	0.02473	0.05198	0.02188	0.04563
Escherichia/Shigella	0.0068591	0.04651	0.05349	0.03707	0.03042	-0.03305	0.04826	0.00537	-0.01059	-0.00016	0.01485	-0.00754	-0.00795	-0.03806	-0.04053	-0.0086	-0.06112	-0.04777	-0.0798	-0.05921
Eisenbergiella	0.00803436	0.08102	0.04259	-0.00979	0.04638	0.04693	-0.0026	-0.01099	0.00693	0.00853	-0.08848	-0.04658	-0.00879	-0.0563	-0.02776	-0.08665	-0.03365	-0.01282	-0.05079	-0.04107
Lachnospiraceae_ND3007_group	-0.000501228	-0.07716	-0.03377	-0.00637	-0.01011	-0.06308	0.02267	0.01899	-0.0295	-0.01399	0.01636	0.03534	-0.00213	-0.04226	-0.02353	0.05072	0.01439	0.0421	0.03295	0.0792
Lachnospiraceae_NK4A136_group	-0.00055121	-0.0653	-0.02949	-0.01398	-0.02697	-0.02474	-0.00447	0.01391	-0.01678	-0.0071	0.05724	0.00742	-0.00721	0.01793	-0.01565	0.04272	0.05175	-0.00124	0.02426	0.10063
Lachnospiraceae_UCG-008	-0.0146088	-0.08696	-0.06562	-0.05531	-0.05484	-0.08614	-0.01926	-0.03904	-0.03034	-0.01032	-0.03827	-0.03349	0.03444	-0.00082	0.0173	0.00974	0.02126	0.21604	0.05856	0.10942
Porphyromonas	0.000805231	0.06739	0.03844	0.06505	0.061	0.01809	0.04073	0.05746	-0.01404	-0.00746	-0.0285	0.00971	0.006	-0.02505	0.02872	-0.02114	-0.03304	-0.03554	-0.03411	-0.01139
Negativibacillus	0.00768122	0.073	0.03027	-0.02298	0.1038	0.01917	0.10437	-0.02705	-0.00869	0.049	-0.05771	-0.01597	0.02416	-0.02607	-0.01794	-0.03172	-0.03315	0.05388	-0.03248	-0.02064
Oscillospira	-0.00465191	-0.06577	-0.03418	-0.07754	0.02781	-0.00603	0.00921	0.02695	-0.03834	0.0028	-0.06511	0.00284	0.00957	0.0192	0.0072	0.02112	0.03971	0.09703	0.05796	0.09816
Ruminococcaceae_UCG-014	-0.00895585	-0.07892	-0.10162	-0.0574	-0.05203	-0.05305	-0.05765	0.04393	-0.02711	-0.01541	0.0462	0.02962	0.06968	0.04592	0.01713	0.03998	0.03211	0.0117	0.06024	0.06026
Faecalibacterium	-0.0100555	-0.09277	-0.00442	-0.00931	-0.04167	0.00957	-0.03258	0.03392	0.0088	-0.02978	0.03346	0.06399	-0.03411	-0.02011	-0.02694	0.04683	0.02003	0.00853	0.03483	0.05169
Ruminococcaceae_UCG-008	-0.0201591	-0.06576	-0.0934	-0.04803	-0.09984	-0.10051	-0.05658	-0.08524	-0.05911	-0.01692	0.02134	0.09581	0.0183	-0.0377	-0.00811	0.0384	0.02313	-0.00561	0.03054	0.10823
a Microbes in bold font represents microbes also available in EDIH

## Sheet: sTable 7
Supplementary Table 7. Literature review of the genus list included in the dietary indices related microbiome score using the elastic net regression leave one out approach
Genus	Kingdom	Phylum	Class	Order	Family	Elasticnet regression estimate	Health related topic	Biology function description	Reference	PMID
EDIP								KEY: light red=previous study in agreement with an unfavorable (positive) microbe; light green=previous study in agreement with a favorable (inverse) microbe and light orange=potential disagreement with current study result or not sure what to make of the previous results
Porphyromonas	Bacteria	Bacteroidetes	Bacteroidia	Bacteroidales	Porphyromonadaceae	0.000805231	Metabolic syndrome	Porphyromonas gingivalis speices was correlated with intramuscular adipose tissue content (IMAC), fasting blood glucose, and HOMA-IR in metabolic syndrome patients. It can impair glucose tolerance, increase insulin resistance and IMAC in mouse models	Porphyromonas gingivalis impairs glucose uptake in skeletal muscle associated with altering gut microbiota	33197074	EDIP
							Cervical cancer	Porphyromonas was significantly enriched in cervical cancer patients	Gut microbial diversity and genus-level differences identified in cervical cancer patients versus healthy controls	31500892
							Colorectal cancer	The microbes Alistipes, Blautia, Pasteurellales, and Porphyromonas compositions were correlated with the clinical characteristics of patients with gastrointestinal cancer, particularly colorectal cancer.	Global Analysis of Microbiota Signatures in Four Major Types of Gastrointestinal Cancer	34422640
							Proximal gastric cancer	At the genus level, the abundance of Porphyromonas was significantly increased in proximal gastric cancer tissues	Microbiota and metabolites alterations in proximal and distal gastric cancer patients	36180919
							Invasive colorectal cancer	Genera Porphyromonas showed statistically higher relative abundance in the invasive colorectal cancer group than in early CRC patients	Microbiota profile is different for early and invasive colorectal cancer and is consistent throughout the colon	31609493
Catabacter	Bacteria	Firmicutes	Clostridia	Clostridiales	Christensenellaceae	0.00243549	Parkinson's Disease	Genera Catabacter was increased in Parkinson's disease patients	Meta-Analysis of Gut Dysbiosis in Parkinson's Disease	32557853
							Parkinson's Disease	Parkinson disease patients have increased content of Catabacter	Analysis of Gut Microbiota in Patients with Parkinson's Disease	28429209
							Hypertension	Hypertension patients had an an increased abundance of many bacteria including Catabacter	Association of Gut Microbial Dysbiosis and Hypertension: A Systematic Review	36381851
Defluviitaleaceae_UCG-011	Bacteria	Firmicutes	Clostridia	Clostridiales	Defluviitaleaceae	-0.0116956	Cardiac	In mice, an increase in Defluviitaleaceae_UCG-011 abundance, may contribute to the anti-fibrosis and cardioprotective effects of Astragaloside IV (main active ingredient of Huangqi, a traditional edible and medicinal herb)	Astragaloside IV Ameliorates Isoprenaline-Induced Cardiac Fibrosis in Mice via Modulating Gut Microbiota and Fecal Metabolites	35656031
Eisenbergiella	Bacteria	Firmicutes	Clostridia	Clostridiales	Lachnospiraceae	0.00803436	Rheumatoid Arthritis	Genus Eisenbergiella was more abundant in the Rheumatoid arthritis patients compared to health controls	The Gut Microbiome and Metabolites Are Altered and Interrelated in Patients With Rheumatoid Arthritis	35145919
							Cheese consumption	Higher cheese consumption reduced the abundance of Genus Eisenbergiella	Gut Microbiome Diversity and Composition Are Associated with Habitual Dairy Intakes: A Cross-Sectional Study in Men	34386821
							Gestational diabetes	Genus Eisenbergiella was enriched in the gestational diabetes mellitus group	Alterations in Gut Microbiota of Gestational Diabetes Patients During the First Trimester of Pregnancy	32175285
							Osteoporosis	Compared with the controls, the patients with osteoporosis had higher absolute and relative abundances of Bacteroidetes phylum, and Bacteroides and Eisenbergiella genera.	High-Throughput Absolute Quantification Sequencing Revealed Osteoporosis-Related Gut Microbiota Alterations in Han Chinese Elderly	33996619
							Body weight	Eisenbergiella was positively associated with appendicular skeletal muscle mass/body weight (ASM/BW)(β = 0.0209) and negatively associated with BW (β = -0.0769) only in women	Association between Gut Microbiota and Body Composition in Japanese General Population: A Focus on Gut Microbiota and Skeletal Muscle	35742712
							Cardiac disease	Eisenbergiella was associated with the presence of MCS (mild coronary stenosis), SA (stable angina), and AMI (acute myocardial infarction). Eisenbergiella was positively assocaited with creatine kinase and negatively associated with hemoglobin (Hb).	Diversified Shifts in the Cross Talk between Members of the Gut Microbiota and Development of Coronary Artery Diseases	36301099
Lachnospiraceae_ND3007_group	Bacteria	Firmicutes	Clostridia	Clostridiales	Lachnospiraceae	-0.000501228	Parkinson's Disease	Genera Lachnospiraceae ND3007 group were decreased in Parkinson's Disease patient	Meta-Analysis of Gut Dysbiosis in Parkinson's Disease	32557853
							Gastric cancer stage	Lachnospiraceae_ND3007_group expressed differently between early gastric cancer and advanced gastric cancer	Characteristics of gastric cancer gut microbiome according to tumor stage and age segmentation	36083304
							Chronic kidney disease	Lachnospiraceae_ND3007_group was highly correlated with the stages of chronic kidney disease	Gut Microbiota as Diagnostic Tools for Mirroring Disease Progression and Circulating Nephrotoxin Levels in Chronic Kidney Disease: Discovery and Validation Study	32015679
							Parkinson's Disease	Persistent underrepresentation of short-chain fatty-acid-producing bacteria like Lachnospiraceae ND3007 group were apparent in PD patients relative to controls.	The Gut Microbiome in Parkinson's Disease: A Longitudinal Study of the Impacts on Disease Progression and the Use of Device-Assisted Therapies	35656540
							Tuberculosis	Among TB patients, the relative abundances of short-chain fatty acid (SCFA)-producing genera such as Lachnospiraceae ND3007 group (log2(FC) = -2.74) were lower	Alterations of gut microbiota in patients with active pulmonary tuberculosis in China: a pilot study	34481968
							Obese	Two weeks of lactic acid bacteria treatment in obese people can increase the Lachnospiraceae ND3007	The Effect of Short-Term Consumption of Lactic Acid Bacteria on the Gut Microbiota in Obese People	36014890
							Obese	A 12-week multiphase dietetic protocol incorporating an improved ketogenic diet showed significant reductions in body mass index in obese subjects and decreased the relative abundance of the Lachnospiraceae_ND3007_group	A multiphase dietetic protocol incorporating an improved ketogenic diet enhances weight loss and alters the gut microbiome of obese people	34353205
							Fat intake	Lachnospiraceae ND3007 group had a positive correlation with fat intake	Relationship between Nutrient Intake and Human Gut Microbiota in Monozygotic Twins	33809761
Lachnospiraceae_NK4A136_group	Bacteria	Firmicutes	Clostridia	Clostridiales	Lachnospiraceae	-0.00055121	Periodontitis	Lachnospiraceae_NK4A136_group was increased in gut microbiota of the periodontitis group	Gut Microbiota May Mediate the Influence of Periodontitis on Prediabetes	33899584
							Graves' disease	Lachnospiraceae NK4A136 were associated with healthy controls compared to Graves' disease patients	Alterations of Gut Microbiota in Patients With Graves' Disease	34026662
							Esophageal cancer	butyrate-producing bacteria, such as Lachnospiraceae NK4A136 was depleted in esophageal squamous cell carcinoma patients	Alterations in gut microbiota of esophageal squamous cell carcinoma patients	35816164
							Healthy dietary pattern	Relative abundances of Lachnospiraceae NK4A136 are significantly increased after the MedDiet compared to nuts supplementation. Changes in Lachnospiraceae NK4A136 are inversely associated with insulin levels and HOMA-IR, while positively and negatively with changes in cholate and cadaverine, respectively.	Effects of the Mediterranean Diet or Nut Consumption on Gut Microbiota Composition and Fecal Metabolites and their Relationship with Cardiometabolic Risk Factors	34331403
Lachnospiraceae_UCG-008	Bacteria	Firmicutes	Clostridia	Clostridiales	Lachnospiraceae	-0.0146088	saturated fatty acid intake	Lachnospiraceae UCG-008 group had a negative correlation with saturated fatty acid intake	Relationship between Nutrient Intake and Human Gut Microbiota in Monozygotic Twins	33809761
							Hypertension	Cold exposure can increase hypertension and reduce the abundance of butyric acid-producing bacteria (e.g., Lachnospiraceae UCG-008)	Cold exposure, gut microbiota, and hypertension: A mechanistic study	35417730
Faecalibacterium	Bacteria	Firmicutes	Clostridia	Clostridiales	Ruminococcaceae	-0.0100555	Parkinson's Disease	Genera Faecalibacterium was decreased in Parkinson's Disease patient	Meta-Analysis of Gut Dysbiosis in Parkinson's Disease	32557853
							Pancreatic Cancer	Significant depletion of Faecalibacterium prausnitzii were common gut signatures for PDAC	Metagenomic Identification of Microbial Signatures Predicting Pancreatic Cancer From a Multinational Study	35398347
							Liver fat	Synbiotic agents aimed to liver fat can increase proportions of Bifidobacterium and Faecalibacterium species	Synbiotics Alter Fecal Microbiomes, But Not Liver Fat or Fibrosis, in a Randomized Trial of Patients With Nonalcoholic Fatty Liver Disease	31987796
							Diabete	Decreased levels of Faecalibacterium genera were observed in the diabetes groups compared with the health control group.	Dysbiosis and Implication of the Gut Microbiota in Diabetic Retinopathy	33816351
							Healthy dietary pattern	A greater MedDiet adherence was associated with higher abundances of major dietary fiber metabolizers (e.g., Faecalibacterium prausnitzii)	The Gut Microbiome Modifies the Association Between a Mediterranean Diet and Diabetes in USA Hispanic/ Latino Population	34747479
							Metabolic Syndrome	The microbiome of MetSyn patients was characterised by reduced diversity, loss of butyrate producers (Subdoligranulum, Butyricicoccus, Faecalibacterium prausnitzii) and enrichment in the relative abundance of fungal populations.	Effects of the Lipid Profile, Type 2 Diabetes and Medication on the Metabolic Syndrome-Associated Gut Microbiome	35886861
							Diabetes	relative abundance of Faecalibacterium was significantly higher in diabetes plus hyperlipidemia cohorts.	Alterations of Gut Microbiota and Blood Lipidome in Gestational Diabetes Mellitus With Hyperlipidemia	31447702
							Obese	two weeks of lactic acid bacteria treatment in obese people can decrease the Faecalibacterium	The Effect of Short-Term Consumption of Lactic Acid Bacteria on the Gut Microbiota in Obese People	36014890
							Diabetes	Compared with healthy control subjects, type 1 diabetes childrens was associated with a significantly lower relative abundance of Faecalibacterium	Gut Microbiota Differs in Composition and Functionality Between Children With Type 1 Diabetes and MODY2 and Healthy Control Subjects: A Case-Control Study	30224347
							Chronic pancreatitis	Faecalibacterium (q < 0.001), showed reduced abundance in patients with chronic pancreatitis	The Gut Microbiome in Patients With Chronic Pancreatitis Is Characterized by Significant Dysbiosis and Overgrowth by Opportunistic Pathogens	33094959
							Diabetes	The relative abundance of Faecalibacterium prausnitzii was 30 times lower in initially diabetic patients than in controls (p = 0.002).	Gut microbiota composition alterations are associated with the onset of diabetes in kidney transplant recipients	31910227
							Type 2 diabetes	Lower abundance of anti-inflammatory bacteria such as Faecalibacterium prausnitzii, and Butyrivibrio that likely play a role in the development of T2D	Could dysbiosis of inflammatory and anti-inflammatory gut bacteria have an implications in the development of type 2 diabetes? A pilot investigation	33549142
							Insulin resistance	Faecalibacterium were positively associated with HOMA-IR index	Taxonomic and Functional Fecal Microbiota Signatures Associated With Insulin Resistance in Non-Diabetic Subjects With Overweight/Obesity Within the Frame of the PREDIMED-Plus Study	35574036
							IBD, colorectal cancer	Faecalibacterium prausnitzii negatively correlates to the activity of inflammatory bowel disease and colorectal cancer. Therefore, counterbalancing dysbiosis using Faecalibacterium prausnitzii as a potential active component of probiotic formulations appears to be a promising therapeutic strategy for inflammatory bowel diseases and colorectal cancer	Action and function of Faecalibacterium prausnitzii in health and disease	29566907	review
							Diabetes	The gut microbiome of subjects with diabetes was enriched with proinflammatory Proteobacteria members (Enterobacteriaceae, Escherichia-Shigella) and depleted of butyrate-producing Clostridiales members (Faecalibacterium prausnitzii, Peptostreptococcaceae, and Clostridium sensu stricto 1)	Gut Microbiome Alterations Associated with Diabetes in Mexican Americans in South Texas	35477306
							Fiber intake	Higher fiber intake tended to be associated with higher abundance of genera of Faecalibacterium (FC=1·03, P=0·06)	Association of dietary fibre intake and gut microbiota in adults	30355393
							Crohn's disease	Crohn's disease patients in the non-diversified diet group had lower Faecalibacterium and higher Escherichia/Shigella relative abundances compared to the diversified diet group	A Diversified Dietary Pattern Is Associated With a Balanced Gut Microbial Composition of Faecalibacterium and Escherichia/Shigella in Patients With Crohn's Disease in Remission	32343765
							Epilepsy	Epilepsy patients had enriched expression of genera Faecalibacterium	Gut Microbiome Distinguishes Patients With Epilepsy From Healthy Individuals	35069460
Negativibacillus	Bacteria	Firmicutes	Clostridia	Clostridiales	Ruminococcaceae	0.00768122	Diabetes	Negativibacillus was upregulated in the colon of db/db mice compared with non-diabetic controls	Interaction between Plasma Metabolomics and Intestinal Microbiome in db/db Mouse, an Animal Model for Study of Type 2 Diabetes and Diabetic Kidney Disease	36144180
							Memory improvement	Negativibacillus genera was correlated with memory improvement in mice	Nrf2/ARE Activators Improve Memory in Aged Mice via Maintaining of Mitochondrial Quality Control of Brain and the Modulation of Gut Microbiome	34201885
Oscillospira	Bacteria	Firmicutes	Clostridia	Clostridiales	Ruminococcaceae	-0.00465191	Fatty liver disease	Children with Non-alcoholic fatty liver disease (NAFLD)/non-alcoholic steatohepatitis (NASH) have a decreased proportion of Oscillospira spp.	Understanding the Role of the Gut Microbiome and Microbial Metabolites in Non-Alcoholic Fatty Liver Disease: Current Evidence and Perspectives	35053205
							Osteoporosis	Oscillospira was positively associated with osteoporosis	The Association of Gut Microbiota With Osteoporosis Is Mediated by Amino Acid Metabolism: Multiomics in a Large Cohort	34214160
							Diabetes	Oscillospira, was markedly increased after low-carbohydrate diet intervention for 12 weeks in diabetic patients	Gut Microbiota Serves a Predictable Outcome of Short-Term Low-Carbohydrate Diet (LCD) Intervention for Patients with Obesity	34523948
							Diabetes	Genus Oscillospira was associated with good metabolic health in the overweight and obese populations	Gut microbiota and metabolic health among overweight and obese individuals	33173145
							Fiber intake	Higher fiber intake tended to be associated with lower abundance of Oscillospira (FC=1·03, P=0·06)	Association of dietary fibre intake and gut microbiota in adults	30355393
							chronic kindey disease	Oscillospira awas more abundant in chronic kindey disease patients than in the idiopathic nephrotic syndrome and health control groups (LDA score > 3).	Dysbiosis of gut microbiota in adult idiopathic membranous nephropathy with nephrotic syndrome	32599137
							Healthy dietary pattern	MedDiet, fiber, legumes, vegetable, fruit, and nut intake are associated with an increase in butyrate-producing taxa such as Roseburia faecis, Ruminococcus bromii, and Oscillospira (Flavonifractor) plautii	Gut Microbiota Bacterial Species Associated with Mediterranean Diet-Related Food Groups in a Northern Spanish Population	33669303
Ruminococcaceae_UCG-008	Bacteria	Firmicutes	Clostridia	Clostridiales	Ruminococcaceae	-0.0201591	High fat diet	Astilbin reduced body weight, insulin resistance, and inflammation in mice fed an HFD. Astilbin improved HFD-induced gut microbial dysbiosis by decreasing harmful bacteria including Lachnospiraceae UCG-008	Astilbin from Smilax glabra Roxb. alleviates high-fat diet-induced metabolic dysfunction	35388843
							Healthy dietary pattern	Mediteranean diet, fiber, legumes, vegetable, fruit, and nut intake were associated with an increase in butyrate-producing taxa such as Roseburia faecis, Ruminococcus bromii, and Oscillospira (Flavonifractor) plautii	Gut Microbiota Bacterial Species Associated with Mediterranean Diet-Related Food Groups in a Northern Spanish Population	33669303
Ruminococcaceae_UCG-014	Bacteria	Firmicutes	Clostridia	Clostridiales	Ruminococcaceae	-0.00895585	Anxiety	Ruminococcaceae_UCG-014 was inversely associatedy with the anxiety severity and positively with anxiety reduction	Association between fecal microbiota and generalized anxiety disorder: Severity and early treatment response	31437702
							Atherogenic dyslipidemia	short chain fatty acids (SCFA) producing-genera Ruminococcaceae UCG-014 was significantly higher in controls compared to atherogenic dyslipidemia (AD) patient	Association of Gut Microbiota with Atherogenic Dyslipidemia, and Its Impact on Serum Lipid Levels after Bariatric Surgery	36079803
							Obesity	Whole grain wheat intervention increased the mean (± SD) relative abundances of Ruminococcaceae_UCG-014 (baseline: 2.2 ± 4.6%, differential change over time (Δ) 0.51 ± 4.2%), in liver health parameters in adults with overweight or obesity.	Minor Changes in the Composition and Function of the Gut Microbiota During a 12-Week Whole Grain Wheat or Refined Wheat Intervention Correlate with Liver Fat in Overweight and Obese Adults	33188417
Streptococcus	Bacteria	Firmicutes	Bacilli	Lactobacillales	Streptococcaceae	0.0103606	Dietary fructose intake	Streptococcus (BH corrected p-value = 0.04) were inversely associated with dietary fructose intake.	High intake of dietary fructose in overweight/obese teenagers associated with depletion of Eubacterium and Streptococcus in gut microbiome	30991877
							Prediabetic	Streptococcus was enriched in the prediabetic subjects	Trans-ethnic gut microbial signatures of prediabetic subjects from India and Denmark	33658065
Escherichia/Shigella	Bacteria	Proteobacteria	Gammaproteobacteria	Enterobacteriales	Enterobacteriaceae	0.0068591	Diabetes	Decreased levels of Escherichia-Shigella was observed in the diabetes groups compared with the health control group.	Dysbiosis and Implication of the Gut Microbiota in Diabetic Retinopathy	33816351
							atherogenic dyslipidemia	Escherichia-Shigella, was significantly higher in atherogenic dyslipidemia (AD) patient comapred to health control	Association of Gut Microbiota with Atherogenic Dyslipidemia, and Its Impact on Serum Lipid Levels after Bariatric Surgery	36079803
							Prediabetic	Escherichia-Shigella was enriched in the prediabetic subjects	Trans-ethnic gut microbial signatures of prediabetic subjects from India and Denmark	33658065
							Cirrhosis	enriched in cirrhosis patient	Circulating microbiome in patients with portal hypertension	35130114
							Type 2 diabetes	Escherichia-Shigella was more abundant among T2D patients,	The gut microbiome and type 2 diabetes status in the Multiethnic Cohort	34161346
							Crohn's disease	Crohn's disease patients in the non-diversified diet group had lower Faecalibacterium and higher Escherichia/Shigella relative abundances compared to the diversified diet group	A Diversified Dietary Pattern Is Associated With a Balanced Gut Microbial Composition of Faecalibacterium and Escherichia/Shigella in Patients With Crohn's Disease in Remission	32343765
							Preeclampsia	patients with Preeclampsia had higher abundance of Enterobacter and Escherichia_Shigella	Short-chain fatty acids accompanying changes in the gut microbiome contribute to the development of hypertension in patients with preeclampsia	31961431
							Epilepsy	Epilepsy had enriched expression of genera Escherichia-Shigella	Gut Microbiome Distinguishes Patients With Epilepsy From Healthy Individuals	35069460
							Diabetes	Escherichia-Shigella had expansion in the diabetes mellitus group	The Alteration in Composition and Function of Gut Microbiome in Patients with Type 2 Diabetes	33224990
							Cervical cancer	differentiated significantly in relative abundance between cervical cancer and controls	Altered diversity and composition of the gut microbiome in patients with cervical cancer	30904962
							Chronic pancreatitis	The abundances of Escherichia-Shigella and other genera were high in gut microbiomes in the chronic pancreatitis group, whereas that of Faecalibacterium was low.	Altered diversity and composition of gut microbiota in Chinese patients with chronic pancreatitis	31806503
Anaeroplasma	Bacteria	Tenericutes	Mollicutes	Anaeroplasmatales	Anaeroplasmataceae	-0.0050467	Hypercholesterolemia	Hypercholesterolemia subjects have lower relative abundance of Anaeroplasma	Faecal bacterial and short-chain fatty acids signature in hypercholesterolemia	30742005
							Colonic aberrant crypt	high abundance of Anaeroplasma bacteria, an opportunistic pathogen in the high-fat diet and AOM induced colonic aberrant crypt mice	Colonic aberrant crypt formation accompanies an increase of opportunistic pathogenic bacteria in C57BL/6 mice fed a high-fat diet	29223827
EDIH
Bifidobacterium	Bacteria	Actinobacteria	Actinobacteria	Bifidobacteriales	Bifidobacteriaceae	-0.0201172	Weight gain	Bifidobacterium positively associated with weight gain in college freshman.	Gut microbiome diversity, variability, and latent community types compared with shifts in body weight during the freshman year of college in dormitory-housed adolescents	37642346
							Ketogenic Mediterranean diet with phytoextracts	ketogenic Mediterranean diet with phytoextracts might decrease the Bifidobacterium genus in gut compared to western diet	Effect of 30 days of ketogenic Mediterranean diet with phytoextracts on athletes' gut microbiome composition	36386948
							Physical activity	Physical activity may increase genera Bifidobacterium in college athletes compared to health control	Study on the Relationship Between Diet, Physical Health and Gut Microflora of Chinese College Students	36253614
							Low-energy diets	genera Bifidobacterium was decreased in overweight participants received low-energy diets intervention	Gut microbiota predicts body fat change following a low-energy diet: a PREVIEW intervention study	35599315
							Low-carbohydrate diet/high-intensity interval training	Low-carbohydrate diet (LC) and incorporated high-intensity interval training (HIIT) reduced Bifidobacterium genus	Effects of Low-Carbohydrate Diet and Exercise Training on Gut Microbiota	35592627
							Diabetes	In Filipino adults, genera Bifidobacterium overgrowth is representative of high ratio of type 2 diabetes mellitus (T2D) subjects	Gut microbiome status of urban and rural Filipino adults in relation to diet and metabolic disorders	34849762
							Diabetes	In Japanese patients cohort, higher percentages of the Bifidobacterium genera was found in the subgroups with the highest portion of type 2 diabetes	Unique Habitual Food Intakes in the Gut Microbiota Cluster Associated with Type 2 Diabetes Mellitus	34836072
							Diabetes	acarbose intervention in Japanese patients with type 2 diabetes showed an increase of genera Bifidobacterium compared to that before the intervention	Habitual Dietary Intake Affects the Altered Pattern of Gut Microbiome by Acarbose in Patients with Type 2 Diabetes	34205413
							Diabetes	Genera Bifidobacterium were lower in patients with diabetes compared to health control.	Gut Microbiome-Based Diagnostic Model to Predict Diabetes Mellitus	34927535
							Diabetes	Increased levels of Bifidobacterium genera was observed in the diabetic patients with or without retinopathy compared with the healthy control group.	Dysbiosis and Implication of the Gut Microbiota in Diabetic Retinopathy	33816351
							Diabetes	Child with type 1 diabetes has a lower abundance of Bifidobacterium compared to health control	Gut Microbiota Differs in Composition and Functionality Between Children With Type 1 Diabetes and MODY2 and Healthy Control Subjects: A Case-Control Study	30224347
							Diabetes	Bifidobacterium was significantly more frequent in the healthy people (P value < 0.001) compared to patients diagnosed with T2DM	Comparison of gut microbiota in adult patients with type 2 diabetes and healthy individuals	28912092
							Diabetes	Bifidobacterium was higher in healthy control group (P < 0.05) compared to type 1 or 2 diabetes patients	Main gut bacterial composition differs between patients with type 1 and type 2 diabetes and non-diabetic adults	32550175
							Dairy intake	Genera Bifidobacterium showed weak positive associations with milk consumption in men	Gut Microbiome Diversity and Composition Are Associated with Habitual Dairy Intakes: A Cross-Sectional Study in Men	34386821
							Dairy intake	A positive association of dairy with Bifidobacterium was found in Chinese cohort	Long-term diet quality is associated with gut microbiome diversity and composition among urban Chinese adults	33471054
							Weight	Bifidobacterium was more abundant in the metabolically healthy normal weight group than metabolically healthy obese and metabolically healthy overweight groups	Gut microbiota of adults with different metabolic phenotypes	34107331
							Irritable bowel syndrome	Low FODMAP diet can reduce genera Bifidobacterium in IBS patients	Gut microbiota associations with diet in irritable bowel syndrome and the effect of low FODMAP diet and probiotics	33183883
							Meditation	Meditation and vegan diet increase genera Bifidobacterium compared to people take regular diet and no meditation	Long-Term Vegan Meditation Improved Human Gut Microbiota	32714427
							Rosacea	Bifidobacterium genera was enriched in rosacea patients	An altered fecal microbial profiling in rosacea patients compared to matched controls	32446756
							Glucagon-like peptide-1	Bifidobacterium were significantly positively correlated with glucagon-like peptide-1 (GLP-1).	Correlation between gut microbiota and glucagon-like peptide-1 in patients with gestational diabetes mellitus	36311998
							LPS, IL-10	Bifidobacterium was positively correlated with serum lipopolysaccharide (LPS) and IL-10	Gut microbiota mediate melatonin signalling in association with type 2 diabetes	35768541
							Binge eating disorder	increase in Bifidobacterium is one of the chracteristics of Binge eating disorder patients	Specific gut microbial, biological, and psychiatric profiling related to binge eating disorders: A cross-sectional study in obese patients	33023763
							sucrose intake	Diabetic-type gut microbes, specifically Bacteroides and Bifidobacterium, were altered by sucrose intake at the genus level.	Intake of sucrose affects gut dysbiosis in patients with type 2 diabetes	32412684
							Fiber	Fiber beneficially reshaped gut microbial ecology and improved dysbiosis, promoting expansion of SCFA-producing bacteria of the genera Bifidobacterium, which increased fecal and systemic SCFA concentrations.	Dietary Fiber Protects against Diabetic Nephropathy through Short-Chain Fatty Acid-Mediated Activation of G Protein-Coupled Receptors GPR43 and GPR109A	32358041
							Insulin sensitivity	patients with higher insulin secretion had a lower abundance of Bifidobacterium, compared to those with lower insulin secretion	Faecal Microbiota Are Related to Insulin Sensitivity and Secretion in Overweight or Obese Adults	30987356
							Pancreatic cancer	Genera Bifidobacterium were significantly enriched in pancreatic cancer	Alterations of commensal microbiota are associated with pancreatic cancer	37017014
							Pulmonary Tuberculosis	Bifidobacterium genera decreased significantly in the PTB group, when compared with the HCs	The correlation between dysfunctional intestinal flora and pathology feature of patients with pulmonary tuberculosis	36619765
							Immune therapy	Bifidobacterium dentium were enriched in the PD-1 responder group compared to non-responder group.	The gut microbiota modulates responses to anti-PD-1 and chemotherapy combination therapy and related adverse events in patients with advanced solid tumors	36387171
							Gastric cancer	Decreased abundance of Bifidobacterium in intestinal microbiome are associated with gastric cancer	Gastrointestinal microbiome in the context of Helicobacter pylori infection in stomach and gastroduodenal diseases	36280325
							Aspirin	Aspirin fed to mice can increase enriched in Bifidobacterium genera in gut	Aspirin Reduces Colorectal Tumor Development in Mice and Gut Microbes Reduce its Bioavailability and Chemopreventive Effects	32387495
							H. pylori	Successful H. pylori eradication can increase gut genera Bifidobacterium genera	Effect of Helicobacter pylori on gastrointestinal microbiota: a population-based study in Linqu, a high-risk area of gastric cancer	31857433
							Omega-3 PUFA	Omega-3 PUFA intervation increased abundance of genera Bifidobacterium	A randomised trial of the effect of omega-3 polyunsaturated fatty acid supplements on the human intestinal microbiota	28951525
							Preeclampsia	Bifidobacterium had a protective effect on preeclampsia-eclampsia	Association between gut microbiota and preeclampsia-eclampsia: a two-sample Mendelian randomization study	36380372
Adlercreutzia	Bacteria	Actinobacteria	Coriobacteriia	Coriobacteriales	Eggerthellaceae	0.0533492	Gut barrier function	Adlercreutzia decreased in people with gut barrier function	Altered Gut Microbiome Composition and Function Are Associated With Gut Barrier Dysfunction in Healthy Relatives of Patients With Crohn's Disease	35850197
							Diabetic retinopathy	genus Adlercreutzia were positively correlated with the risk of DR	Causal effects of gut microbiota on diabetic retinopathy: A Mendelian randomization study	36159877
							BMI	As the BMI increased, Adlercreutzia equolifaciens increased	Temporal relationship among adiposity, gut microbiota, and insulin resistance in a longitudinal human cohort	35585555
							Depressive disorder	Increased genera Adlercreutzia was associated with non-response of treatment in depressive disorder patients	Gut microbiome: A potential indicator for predicting treatment outcomes in major depressive disorder	35937875
							Depression	Adlercreutzia increased in depressive patients received probiotics treatment	Effects of Fermented Milk Containing Lacticaseibacillus paracasei Strain Shirota on Constipation in Patients with Depression: A Randomized, Double-Blind, Placebo-Controlled Trial	34209804
							IBD	Decreased Adlercreutzia was found in IBD patients.	Gut microbiota in mucosa and feces of newly diagnosed, treatment-naïve adult inflammatory bowel disease and irritable bowel syndrome patients	35695669
							Pediatric acute appendicitis	Adlercreutzia is highly expressed in pediatric acute appendicitis patients, and positively correlated with IL-10 and B cell level	The Gut Microbiota and Inflammatory Factors in Pediatric Appendicitis	35845131
							Cancer related fatigue	Highly expressed in rectal cancer patient with fatigue.	Gut microbiota and fatigue in rectal cancer patients: a cross-sectional pilot study	33495850
							Physical activity	Adlercreutzia was lower in community-dwelling older men who had more physcial activity	The Association between Objectively Measured Physical Activity and the Gut Microbiome among Older Community Dwelling Men	31233075
							Rheumatoid arthritis	positive coexistence between RA and Adlercreutzia genera	Bacterial Compositional Shifts of Gut Microbiomes in Patients with Rheumatoid Arthritis in Association with Disease Activity	36144422
							Habitual flavonoid intake	Adlercreutzia equolifaciens was positively associated with intakes of flavonols and flavanol monomers	Role of Dietary Flavonoid Compounds in Driving Patterns of Microbial Community Assembly	31551328
							IBD	Adlercreutzia was decreased in pediatric IBD cases compared to controls	Dysbiosis, inflammation, and response to treatment: a longitudinal study of pediatric subjects with newly diagnosed inflammatory bowel disease	27412252
							Colorectal cancer	Adlercreutzia to be more abundant inadvanced adenomas patients compared to other CRC patients	Integrative Analysis of Fecal Metagenomics and Metabolomics in Colorectal Cancer	32370168
							Back pain	Individuals with back pain had a higher abundance of the genera Adlercreutzia	Altered Gut Microbiota Composition Is Associated With Back Pain in Overweight and Obese Individuals	32982987
							Dietary fiber intake	genus Adlercreutzia was less abundant in diabetes patients taking higher dietary fiber	Habitual Dietary Fiber Intake, Fecal Microbiota, and Hemoglobin A1c Level in Chinese Patients with Type 2 Diabetes	35267978
Eggerthella	Bacteria	Actinobacteria	Coriobacteriia	Coriobacteriales	Eggerthellaceae	0.00786242	Systemic lupus erythematosus	Eggerthella was a factor for systemic lupus erythematosus	Causal Effects of Gut Microbiome on Systemic Lupus Erythematosus: A Two-Sample Mendelian Randomization Study	34557183
							Obesity	lower relative proportions of Bifidobacterium and Eggerthella were found in obese versus non-obese adults	Gut Microbiome Composition in Obese and Non-Obese Persons: A Systematic Review and Meta-Analysis	35010887
							Psychiatric disorder	enriched levels of pro-inflammatory genera like Eggerthella were consistently shared between major depressive disorder, bipolar disorder, psychosis and schizophrenia, and anxiety,	Perturbations in Gut Microbiota Composition in Psychiatric Disorders: A Review and Meta-analysis	34524405
							Depression	genera Eggerthella was identified associated with depression	Gut microbiome-wide association study of depressive symptoms	36473852
							Psychiatric disorder	higher relative abundances of the genera Streptococcus, Lactobacillus, and Eggerthella and lower relative abundance of the butyrate producing Faecalibacterium in patients with psychiatric disorders	Role of the gut microbiome in three major psychiatric disorders	35506416
							Ovarian insufficiency	The abundance of genus Eggerthella significantly increased in the fecal samples of patients with ovarian insufficiency	Hormone Replacement Therapy Reverses Gut Microbiome and Serum Metabolome Alterations in Premature Ovarian Insufficiency	35002971
							Cirrhotic	The gut microbiota of sarcopenic cirrhotic patients was enriched in Eggerthella, a gut microbial marker of frailty.	Characterization of the gut-liver-muscle axis in cirrhotic patients with sarcopenia	33713524
							Immune-mediated inflammatory disease	Abundances of Actinomyces, Eggerthella, Clostridium III, Faecalicoccus, and Streptococcus (pFDR < 0.001) were significantly higher in all Immune-mediated inflammatory disease cohorts relative to HC	A comparative study of the gut microbiota in immune-mediated inflammatory diseases-does a common dysbiosis exist?	30545401
							Multiple sclerosis	Multiple sclerosis patients with relapsing-remitting has higher amounts of Eggerthella	The Gut Microbiota in Multiple Sclerosis: An Overview of Clinical Trials	31512505
							Delirium	Eggerthella (0.815 (0.667-0.997), P = 0.047) reduced the risk of delirium.	A large-scale causal analysis of gut microbiota and delirium: A Mendelian randomization study	36842654
							Systemic lupus erythematosus	genera Eggerthella were significantly enriched in Systemic lupus erythematosus patients	Alterations of the gut microbiome in Chinese patients with systemic lupus erythematosus	27980687
							Liver cancer	Eggerthella was decreased significantly in the liver cancer group	Dysbiosis of the gut microbiome in elderly patients with hepatocellular carcinoma	37179446
							Gastroenteropancreatic neuroendocrine neoplasms	higher grade GEP-NETs were associated with significantly higher Bacteroides fragilis (p = 0.022), and Eggerthella lenta (p = 0.00018) species compared to lower grade tumors.	The Role of the Microbiome in Gastroentero-Pancreatic Neuroendocrine Neoplasms (GEP-NENs)	35678665
							Migraines	Children with migraines had higher abundances in genus of Eggerthella,	Associations between the Gut Microbiome and Migraines in Children Aged 7-18 Years: An Analysis of the American Gut Project Cohort	35907763
							Lung adenocarcinoma	Eggerthella, and Clostridium were higher in the gut microbiome of LADC patients.	Association Studies on Gut and Lung Microbiomes in Patients with Lung Adenocarcinoma	36985120
							Cognitive	Eggerthella lenta, that can biotransform polyphenols, were positively associated with better cognitive performance (	Metagenomic association analysis of cognitive impairment in community-dwelling older adults	36931530
							Asthma	Eggerthella lenta were over-represented in individuals with asthma.	A metagenome-wide association study of gut microbiota in asthma in UK adults	30208875
							Spinal cord injury	Eggerthella, and Enterococcus was significantly increased in the SCI group	The gut microbiota and metabolite profiles are altered in patients with spinal cord injury	36803646
							Osteoporosis	Eggerthella genera increased in the patients with osteoporosis	High-Throughput Absolute Quantification Sequencing Revealed Osteoporosis-Related Gut Microbiota Alterations in Han Chinese Elderly	33996619
Paraprevotella	Bacteria	Bacteroidetes	Bacteroidia	Bacteroidales	Prevotellaceae	-0.00259943	Immunoglobulin A nephropathy	Paraprevotella showed a higher proportion in patients with Immunoglobulin A nephropathy compared to healthy individuals	Gut Microbiome Characteristics in IgA Nephropathy: Qualitative and Quantitative Analysis from Observational Studies	35656030
							esophageal cancer	Paraprevotella were reduced in esophageal cancer patients	Dysbiosis of gut microbiota in patients with esophageal cancer	33378710
							Oat consumption	Oat consumption significantly increased the relative abundance of Dialister, Butyrivibrio, and Paraprevotella	The Prebiotic Effects of Oats on Blood Lipids, Gut Microbiota, and Short-Chain Fatty Acids in Mildly Hypercholesterolemic Subjects Compared With Rice: A Randomized, Controlled Trial	34956218
							chronic kidney disease	Paraprevotella were enriched in the fecal samples of patients with CKD	Alterations to the Gut Microbiota and Their Correlation With Inflammatory Factors in Chronic Kidney Disease	31245306
							diabete	the relative abundance of Paraprevotella in T2DM and PreDM groups was lower than that in the control group	Characteristics of the gut microbiome in patients with prediabetes and type 2 diabetes	33828910
							Polycystic ovary syndrome	Paraprevotella were significantly enriched in PCOS cases:	Bifidobacterium Is Enriched in Gut Microbiome of Kashmiri Women with Polycystic Ovary Syndrome	35205422
							Parkinson's disease	relative abundances of Bilophila and Paraprevotella were significantly associated with the Hoehn and Yahr staging after controlling for the disease duration	Parkinson's disease-associated alterations of the gut microbiome predict disease-relevant changes in metabolic functions	32517799
							lipid biomarker	Paraprevotella had a positive correlation with fibrinogen and negative correlation with high-density lipoprotein cholesterol	Gut Microbiota and Coronary Plaque Characteristics	36000423
							diet	A significantly higher abundance of Paraprevotella was shown by individuals with lower BMI, lower MD adherence, and lower physical activity levels (p = 0.001).	Mediterranean Diet, Physical Activity and Gut Microbiome Composition: A Cross-Sectional Study among Healthy Young Italian Adults	32708278
							primary biliary cirrhosis	Paraprevotella clara was enriched in primary biliary cirrhosis patients	Alterations and correlations of the gut microbiome, metabolism and immunity in patients with primary biliary cirrhosis	27243236
							zinc	Paraprevotella was higher in zinc deficiency children	Alteration in Gut Microbiota Associated with Zinc Deficiency in School-Age Children	35889856
							glucose	Paraprevotella were significantly negatively correlated with glucose	Correlation between gut microbiota and glucagon-like peptide-1 in patients with gestational diabetes mellitus	36311998
Gemella	Bacteria	Firmicutes	Bacilli	Bacillales	Family_XI	0.0130708	chronic kidney disease	Sarcopenic patients had a lower abundance of Gemella genera	Association of Sarcopenia and Gut Microbiota Composition in Older Patients with Advanced Chronic Kidney Disease, Investigation of the Interactions with Uremic Toxins, Inflammation and Oxidative Stress	34357944
							diabetes	Gemella, which is associated with increased risk for diabetes, also had a significant increase in abundance in all diabetic groups, compared to the control.	A comparative study of the gut microbiome in Egyptian patients with Type I and Type II diabetes	32903276
							colon cancer	Gemella was identified as potential biomarkers for CRC recurrence and patient prognosis	Gut mucosal microbiota profiles linked to colorectal cancer recurrence	35664963
							irritable bowel syndrome	enrichment of bacterial taxa involved in gut inflammation, such as Enterobacteriaceae, Streptococcus, Fusobacteria, Gemella was observed in irritable bowel syndrome patients	Gut microbiota profiles and characterization of cultivable fungal isolates in IBS patients	33839797
							Bariatric surgery	Gemella increased after Bariatric surgery	A microbial signature following bariatric surgery is robustly consistent across multiple cohorts	34159880
							Depression	The relative abundances of Gemella was positively associated with depression in colon cancer patietns	Gut Microbiota and Depressive Symptoms at the End of CRT for Rectal Cancer: A Cross-Sectional Pilot Study	35003805
							25-hydroxyvitamin D (25(OH)D)	Gemella were enriched in the low 25(OH)D group compared to high 25(OH)D group	Association of serum 25-hydroxyvitamin D (25(OH)D) levels with the gut microbiota and metabolites in postmenopausal women in China	35820909
							fiber intake	Gemella morbillorum were found to mediate the relationship between fiber intake and CRC risk	Mediation effect of intestinal microbiota on the relationship between fiber intake and colorectal cancer	36522829
							colon cancer	Gemella was enriched in cancer patients compared to adenomatous polyp patients and control patients	Microbial dynamics with CRC progression: a study of the mucosal microbiota at multiple sites in cancers, adenomatous polyps, and healthy controls	36703031
Lactobacillus	Bacteria	Firmicutes	Bacilli	Lactobacillales	Lactobacillaceae	0.00408652	Diabetes	Genera Lactobacillus were decreased after butyrate supplementation treatment in diabetic mice.	Sodium butyrate ameliorates diabetic retinopathy in mice via the regulation of gut microbiota and related short-chain fatty acids	37420234
							Diabetes	Genera Lactobacillus was one of the most involved generas in metabolic disorders in the progression of diabetic kidney disease	Characteristics of Serum Metabolites and Gut Microbiota in Diabetic Kidney Disease	35548353
							Diabetes	In Filipino adults, genera Lactobacillus overgrowth is representative of high ratio of type 2 diabetes mellitus (T2D) subjects	Gut microbiome status of urban and rural Filipino adults in relation to diet and metabolic disorders	34849762
							Diabetes	In Japanese patients cohort, higher percentages of the Lactobacillus genera was found in the subgroups with the highest portion of type 2 diabetes	Unique Habitual Food Intakes in the Gut Microbiota Cluster Associated with Type 2 Diabetes Mellitus	34836072
							Diabetes	acarbose intervention in Japanese patients with type 2 diabetes showed an increase of genera Lactobacillus compared to that before the intervention	Habitual Dietary Intake Affects the Altered Pattern of Gut Microbiome by Acarbose in Patients with Type 2 Diabetes	34205413
							Diabetes	Increased levels of Lactobacillus genera was observed in the diabetic patients with or without retinopathy compared with the healthy control group.	Dysbiosis and Implication of the Gut Microbiota in Diabetic Retinopathy	33816351
							Diabetes	Lactobacillus was enriched in the prediabetic subjects from India and Denmark	Trans-ethnic gut microbial signatures of prediabetic subjects from India and Denmark	33658065
							Diabetes	Higher level of Lactobacillus was observed in both type 1 and type 2 diabetic patients compared with the healthy group	Main gut bacterial composition differs between patients with type 1 and type 2 diabetes and non-diabetic adults	32550175
							Diabetes	Lactobacillus was increased in newly diagnosed diabetics compared to healthy nondiabetics and diabetics on antidiabetic treatment	The Gut Microbial Diversity of Newly Diagnosed Diabetics but Not of Prediabetics Is Significantly Different from That of Healthy Nondiabetics	32234773
							Diabetes	the level of Lactobacillus was significantly higher in the patients with T2DM (P value < 0.001)	Comparison of gut microbiota in adult patients with type 2 diabetes and healthy individuals	28912092
							Blood pressure	Negative associations of certain Lactobacillus species with sodium intake and BP	Association Between the Gut Microbiota and Blood Pressure in a Population Cohort of 6953 Individuals	32691653
							Pulmonary Tuberculosis	Genera Lactobacillus might be one of a set of diagnostic biomarkers forPulmonary Tuberculosis	The correlation between dysfunctional intestinal flora and pathology feature of patients with pulmonary tuberculosis	36619765
							Prostate cancer	Patients with prostate cancer have abundance level of Lactobacillus in urine sample.	Exploring the Association between Gut and Urine Microbiota and Prostatic Disease including Benign Prostatic Hyperplasia and Prostate Cancer Using 16S rRNA Sequencing	36359196
							Gastric cancer	Gastric cancer group was enriched with Lactobacillus in gastric juice samples	Dysbiotic change in gastric microbiome and its functional implication in gastric carcinogenesis	35277583
							Gastric cancer	Abundance of Lactobacillus was increased in the gastric tumor tissues.	Interactions between gastric microbiota and metabolites in gastric cancer	34819503
							Gastric cancer	Bacteria genera including Lactobacilluswere significantly enriched in gastric neoplastic mucosa (LGIN and EGC) compared with non-neoplastic tissues (CG and FGPs).	Mucosal microbial microenvironment in early gastric neoplasia and non-neoplastic gastric disease	34089623
							Gastric cancer	Genera Lactobacillus and Megasphaera were associated with gastric cancer as predictive markers for gastric cancer	Gut microbiome analysis as a predictive marker for the gastric cancer patients	33404833
							Gastric cancer	Lactobacillus and Lachnospira were key species in the network of gastric cancer-associated bacterial genera in a Chinese cohort	Intestinal Microbiota Is Altered in Patients with Gastric Cancer from Shanxi Province, China	30535886
							Colon cancer	Lactobacillus showed lower relative abundon in the invasive colon cancer group compared to early colon cancer	Microbiota profile is different for early and invasive colorectal cancer and is consistent throughout the colon	31609493
							Colorectal cancer	Abundance of Lactobacillus at the genus level was significantly reduced in the colorectal cancer patient group compared to healthy controls.	Colorectal Cancer Stage-Specific Fecal Bacterial Community Fingerprinting of the Taiwanese Population and Underpinning of Potential Taxonomic Biomarkers	34442626
							Colorectal adenomatous polyps	Patients with Colorectal adenomatous polyps had reduced abundon of Lactobacillus	Bacteroides, butyric acid and t10,c12-CLA changes in colorectal adenomatous polyp patients	33436066
							fermented legumes, vegetables, seaweeds, and nuts/seeds	Higher intakes of fermented legumes, vegetables, seaweeds, and nuts/seeds and lower intakes of non-alcoholic beverages was positively associated with several genera of Firmicutes such as Lactobacillus in Korean population	Taxonomic Composition and Diversity of the Gut Microbiota in Relation to Habitual Dietary Intake in Korean Adults	33530330
							Rheumatoid arthritis	Genera Lactobacillus was less abundant in the rheumatoid arthritis group than in the control group.	Characteristics of Gut Microbiota in Patients With Rheumatoid Arthritis in Shanghai, China	31709198
							Bile duct cancer	genera Lactobacillus was increased in patients with Intrahepatic cholangiocarcinoma (a type of bile duct cancer) compared with those in patients with hepatocellular carcinoma or liver cirrhosis and in healthy individuals.	Characterization of Gut Microbiota, Bile Acid Metabolism, and Cytokines in Intrahepatic Cholangiocarcinoma	31298745
							Hepatic glycogen storage disease	Genera Lactobacillus was increased in pediatric hepatic glycogen storage disease patients	Altered gut microbiota and microbial metabolism in children with hepatic glycogen storage disease: a case-control study	37181017
Anaerostipes	Bacteria	Firmicutes	Clostridia	Clostridiales	Lachnospiraceae	-0.00646109	rectal cancer	Microbes related with butyrate production, including Roseburia, Dorea, and Anaerostipes overrepresented in locally advanced rectal cancer patients who responded to therapy	Gut Microbiome Components Predict Response to Neoadjuvant Chemoradiotherapy in Patients with Locally Advanced Rectal Cancer: A Prospective, Longitudinal Study	33298472
							major depressive disorder	were higher in MDD major depressive disorder	Systematic Review of Gut Microbiota and Major Depression	30804820
							Graves' disease	genus Anaerostipes (OR = 0.489) were protective factors for Graves' disease	A cause-effect relationship between Graves' disease and the gut microbiome contributes to the thyroid-gut axis: A bidirectional two-sample Mendelian randomization study	36865531
							Attention-deficit/hyperactivity disorder	Genus Anaerostipes had differentially abundant in ADAH child.	Gut microbiota and plasma cytokine levels in patients with attention-deficit/hyperactivity disorder	35197458
							vegetarian (VD) diets	vegetarian diet significantly affected the abundance of Anaerostipes,	Influence of a 3-month low-calorie Mediterranean diet compared to the vegetarian diet on human gut microbiota and SCFA: the CARDIVEG Study	31292752
							T2D	Anaerostipes was enriched in control group compared to Type 2 diabetes patients in urban West Africans.	Gut Microbiome Profiles Are Associated With Type 2 Diabetes in Urban Africans	32158702
							gastric cancer	Anaerostipes expressed differently between early gastric cancer and advanced gastric cancer	Characteristics of gastric cancer gut microbiome according to tumor stage and age segmentation	36083304
							insulin resistance	reduced abundance of Anaerostipes was associated with higher HOMA-IR	Gut microbiome and stages of diabetes in middle-aged adults: CARDIA microbiome study	36604708
							Ultra-processed foods	Men who consumed more than five servings/day Ultra-processed foods presented a decrease of Anaerostipes	Gut Microbiota Differences According to Ultra-Processed Food Consumption in a Spanish Population	34444870
							Liver cancer	Genus Anaerostipes was decreased significantly in the liver cancer group compared to health control	Dysbiosis of the gut microbiome in elderly patients with hepatocellular carcinoma	37179446
							Aronia melanocarpa	consumption of aronia extract increased the growth of Anaerostipes	Effects of aronia berry (poly)phenols on vascular function and gut microbiota: a double-blind randomized controlled trial in adult men	31152545
							Hypertension`	genera Anaerostipes is a risk factor for hypertension	Causality of gut microbiome and hypertension: A bidirectional mendelian randomization study	37215554
							metabolic associated fatty liver disease	Anaerostipes and Parabacteroides were positively associated with diabetes in metabolic associated fatty liver disease patient	Gut microbiome profiles associated with steatosis severity in metabolic associated fatty liver disease	36713356
							dietary fiber	Inulin consumption had a relatively higher abundance of the Anaerostipes hadrus	Flexibility of Gut Microbiota in Ageing Individuals during Dietary Fiber Long-Chain Inulin Intake	33369019
							obsessive-compulsive disorder	obsessive-compulsive disorder group have lower relative abundance of three butyrate producing genera (Oscillospira, Odoribacter and Anaerostipes)	The gut microbiome and inflammation in obsessive-compulsive disorder patients compared to age- and sex-matched controls: a pilot study	32307692
							refine grains	lower intakes of refined grains was highlighted to be associated with higher abundances of the genus Anaerostipes and a species of it	Habitual Diet Pattern Associations with Gut Microbiome Diversity and Composition: Results from a Chinese Adult Cohort	Habitual Diet Pattern Associations with Gut Microbiome Diversity and Composition: Results from a Chinese Adult Cohort
							coronary artery disease.	Anaerostipes had negative correlations with trimethylamine N-oxide, tumor necrosis factor α, and interleukin-6 in patients with coronary artery disease.	Gut Microbiota and Coronary Plaque Characteristics	36000423
							walnut	Anaerostipes decreased significantly (p < 0.05) during walnut consumption	A Walnut-Enriched Diet Affects Gut Microbiome in Healthy Caucasian Subjects: A Randomized, Controlled Trial	29470389
							Diabetic retinopathy	Increased levels of Anaerostipes, and Fusicatenibacter genera were observed in the Diabetic retinopathy groups	Composition and diversity of gut microbiota in diabetic retinopathy	36081798
							cow milk consumption	Genus Anaerostipes were positively correlated with cow milk consumption levels	Metagenomic study of the gut microbiota associated with cow milk consumption in Chinese peri-/postmenopausal women	36051762
							diet quality	Anaerostipes genus was positively associated with HEI-2015	Long-term association between diet quality and characteristics of the gut microbiome in the multiethnic cohort study	34369335
							dietary diversity	the diversity of the gut microbiota and increased the abundance of SCFAs-producing bacteria. abundance of Anaerostipes are beneficial to health	Relationships between dietary diversity and gut microbial diversity in the elderly	36377581
							adropin	serum adropin was positively associated with genus Anaerostipes	Gut Microbiota of Chinese Obese Children and Adolescents With and Without Insulin Resistance	33815293
Lachnospiraceae_FCS020_group	Bacteria	Firmicutes	Clostridia	Clostridiales	Lachnospiraceae	-0.00152698	liver cancer	Lachnospiraceae_FCS020_group and Olsenella were decreased significantly in the liver cancer group.	Dysbiosis of the gut microbiome in elderly patients with hepatocellular carcinoma	37179446
							Chronic heart failure	decrease in the abundance of the short-chain fatty acids (SCFA)-producing bacteria including genera Lachnospiraceae FCS020 group,	Alterations of the Gut Microbiota in Patients With Severe Chronic Heart Failure	35173696
							exercise	Lachnospiraceae FCS020 group significantly increased after exercise training	Eight-week exercise training in humans with obesity: Marked improvements in insulin sensitivity and modest changes in gut microbiome	34467673
							measures of cognition	Lachnospiraceae FCS020 group was positively associated with digital symbol substitution test (DSST) for measures of cognition	Association of the Gut Microbiota With Cognitive Function in Midlife	35133436
							chronic kidney disease	genus, Lachnospiraceae_FCS020_group, was significantly increased in higher calcium-phosphorus product (Ca x P) after they undergo hemodialysis (HD) treatment	Role of the gut microbiota and their metabolites in hemodialysis patients	37213669
Lachnospiraceae_UCG-001	Bacteria	Firmicutes	Clostridia	Clostridiales	Lachnospiraceae	-0.00779528	prune intake	Lachnospiraceae UCG-001 negatively correlated with plasma concentrations of IL-1β	Prune supplementation for 12 months alters the gut microbiome in postmenopausal women	36350082
							IBD	Lachnospiraceae UCG-001 increased significantly in IBD patients received a starch- and sucrose-reduced diet (SSRD) to improve symptoms	A starch- and sucrose-reduced dietary intervention in irritable bowel syndrome patients produced a shift in gut microbiota composition along with changes in phylum, genus, and amplicon sequence variant abundances, without affecting the micro-RNA levels	35484927
							weight loss	enrichment of Lachnospiraceae UCG-001 , associated with a higher weight loss after 12-month of follow-up in overweight/obesity participants	Gut Microbiota Profile and Changes in Body Weight in Elderly Subjects with Overweight/Obesity and Metabolic Syndrome	33578731
							pancreatic cancer	Lachnospiraceae UCG-001) were more abundant in Pancreatic cancer patients	Microbiome Markers of Pancreatic Cancer Based on Bacteria-Derived Extracellular Vesicles Acquired from Blood Samples: A Retrospective Propensity Score Matching Analysis	33805810
							physical activity and diet	Lachnospiraceae UCG-001 was positively associated with physical activity and diet	Physical activity and diet associations with the gut microbiota in the Coronary Artery Risk Development in Young Adults (CARDIA) study	36775672
Lachnospiraceae_UCG-004	Bacteria	Firmicutes	Clostridia	Clostridiales	Lachnospiraceae	-0.00289031	coronary artery diseases	Lachnospiraceae UCG-004 differentially expressed in coronary artery diseases and control	Coronary artery disease is associated with an altered gut microbiome composition	31995569
							HIV	Lachnospiraceae UCG-004 were enriched in elite controllers HIV patients compared to non-controllers HIV or health donor groups	Gut Microbiome Profiles and Associated Metabolic Pathways in HIV-Infected Treatment-Naïve Patients	33668457
							cervical cancer	Lachnospiraceae_UCG-004 differentiated significantly in relative abundance between CCa and controls	Altered diversity and composition of the gut microbiome in patients with cervical cancer	30904962
							Diabetes	reduced abundance of butyrate-producing genera Lachnospiraceae_UCG.004 was associated with higher HOMA-IR	Gut microbiome and stages of diabetes in middle-aged adults: CARDIA microbiome study	36604708
Lachnospiraceae_UCG-010	Bacteria	Firmicutes	Clostridia	Clostridiales	Lachnospiraceae	0.00598007	chronic kidney disease	Lachnospiraceae UCG-010 was associated with chronic kidney disease	Causal effects of gut microbiota on the risk of chronic kidney disease: a Mendelian randomization study	37065213
							nutritional intervention	Lachnospiraceae UCG 010 increased in health volunteer received natural tannin extracts diet	Evaluation of the Effects of a Short Supplementation With Tannins on the Gut Microbiota of Healthy Subjects	35572677
							migraine	lower relative abundance of the genus in migraine patients with IBS than in patients with IBS	Alteration of gut microbiota in migraine patients with irritable bowel syndrome in a Chinese Han population	36468070
							grape powder consumption	grape powder consumption increased Lachnospiraceae_UCG-010	Effect of Standardized Grape Powder Consumption on the Gut Microbiome of Healthy Subjects: A Pilot Study	34836220
Marvinbryantia	Bacteria	Firmicutes	Clostridia	Clostridiales	Lachnospiraceae	-0.0222356	insulin resistance and type 2 diabetes	a higher abundance of Marvinbryantia was associated with lower HOMA-IR	Association of Insulin Resistance and Type 2 Diabetes With Gut Microbial Diversity: A Microbiome-Wide Analysis From Population Studies	34323983
							muscle mass	A significant decrease in the abundance of a SCFA-producer, Marvinbryantia spp. In low muscle mass group	Differences in the gut microbiome and reduced fecal butyrate in elders with low skeletal muscle mass	35667265
							hypertension	vitamin D3 positively correlated with HTN-reduced bacterial genera Marvinbryantia	Dysbiotic gut microbes may contribute to hypertension by limiting vitamin D production	31099039
							obesity	lower Marvinbryantia was found in OB compared with controls	Gut Microbiota and Serum Metabolites in Individuals with Class III Obesity Without Type 2 Diabetes Mellitus: Pilot Analysis	37083403
							overweight	Marvinbryantia was inversely associated with the anthropometric outcomes in childrens	Gut Microbiota and Body Weight in School-Aged Children: The KOALA Birth Cohort Study	30296366
							IBD	Marvinbryantia increased significantly in the IBD patients who received the starch and sucrose-reduced diet	A starch- and sucrose-reduced dietary intervention in irritable bowel syndrome patients produced a shift in gut microbiota composition along with changes in phylum, genus, and amplicon sequence variant abundances, without affecting the micro-RNA levels	35484927
Tyzzerella_3	Bacteria	Firmicutes	Clostridia	Clostridiales	Lachnospiraceae	0.012761	Peeclampsia	Tyzzerella 3 presented a suggestive association with preeclampsia-eclampsia.	Association between gut microbiota and preeclampsia-eclampsia: a two-sample Mendelian randomization study	36380372
							Spinal cord injury	Tyzzerella 3 was correlated with T lymphocyte subsets and NK cells in spinal cord injury mice modelRelationship between gut microbiota and lymphocyte subsets in Chinese Han patients with spinal cord injury	Relationship between gut microbiota and lymphocyte subsets in Chinese Han patients with spinal cord injury	36225368
							Autoimmune encephalomyelitis	microbiota transplantation in mice decreased clinical EAE scores, and increased the relative abundance of genera Tyzzerella_3	The Efficacy of Fecal Microbiota Transplantation in Experimental Autoimmune Encephalomyelitis: Transcriptome and Gut Microbiota Profiling	34938813
							Acute myocardial infarction	The Acute myocardial infarction (AMI) group have lower levels of Tyzzerella 3 compared to health control	Dysbiosis of Gut Microbiota in Patients With Acute Myocardial Infarction	34295318
							Postpartum depressive disorder	A correlation was observed between levels of Tyzzerella.3 and the severity of depressive symptoms.	Fecal Microbiota Changes in Patients With Postpartum Depressive Disorder	33134190
							Metal exposure	Long-term exposure to various metals increase the level of Tyzzerella 3	Long-term metal exposure changes gut microbiota of residents surrounding a mining and smelting area	32157109
							Gastric cancer	The combination of the genera Lachnospira, Lactobacillus, Streptococcus, Veillonella, and Tyzzerella_3 showed good performance in distinguishing gastric cancer patients from healthy controls.	Intestinal Microbiota Is Altered in Patients with Gastric Cancer from Shanxi Province, China	30535886
UC5-1-2E3	Bacteria	Firmicutes	Clostridia	Clostridiales	Lachnospiraceae	0.00310678		NA
Romboutsia	Bacteria	Firmicutes	Clostridia	Clostridiales	Peptostreptococcaceae	0.00424663	Colorectal cancer	The existence of Romboutsia was one of the microbiota panel used to distinguish CRC from health controls	Fecal microbial biomarkers combined with multi-target stool DNA test improve diagnostic accuracy for colorectal cancer	37663945
							Probiotic	probiotic administration produced a significant decrease of Romboutsia	Effects of the probiotic Lactiplantibacillus plantarum IMC 510® on body composition, biochemical parameters, gut microbiota composition and function, and clinical symptoms of overweight/obese subjects	37125045
							Diabete	A significantly reduced abundance of butyrate-producing genera Romboutsia was associated with diabetes	Gut microbiome and stages of diabetes in middle-aged adults: CARDIA microbiome study	36604708
							Lipid biomarkers	Abundance of Romboutsia was positively correlated with TG and LDL-C levels but negatively correlated with high-density lipoprotein cholesterol (HDL-C) levels.	Analysis of the gut microbiome in obese native Tibetan children living at different altitudes: A case-control study	36504960
							Sjögren's syndrome	Romboutsia was significantly decreased in Sjögren's syndrome patients	Characteristics of gut microbiota in patients with primary Sjögren's syndrome in Northern China	36355832
							Diabetic retinopathy	Decreased levels of Romboutsia genera were observed in the Diabetic retinopathy patients compared to health control	Composition and diversity of gut microbiota in diabetic retinopathy	36081798
							Alzheimer's disease	Romboutsia was one of the dominant genera in the Alzheimer's disease group.	Association between Gut Microbiota with Mild Cognitive Impairment and Alzheimer's Disease in a Thai Population	36070704
							Depression	Reduced counts of genera Romboutsia was related to depressive symptoms in PD patients	Bacterial Butyrate in Parkinson's Disease Is Linked to Epigenetic Changes and Depressive Symptoms	35723531
							Renal allograft dysfunction	Romboutsia was highly expressed in BK polyomavirus-infected renal transplant recipients	Gut Microbiota Dysbiosis in BK Polyomavirus-Infected Renal Transplant Recipients: A Case-Control Study	35694540
							Wight loss	A reduction in Romboutsia genera correlated strongly with weight loss and insulin resistance, possibly through decreases in glycerophospholipids.	Roux-en-Y gastric bypass and sleeve gastrectomy induce substantial and persistent changes in microbial communities and metabolic pathways	35316158
							Growth hormone (GH)-secreting pituitary adenoma	Romboutsia genera predominated in the controls than growth hormone (GH)-secreting pituitary adenoma patients	Characteristics of Gut Microbiota in Patients with GH-Secreting Pituitary Adenoma	35019688
							Diabetic retinopathy	Romboutsia were enriched in diabetic retinopathy patients compared to healthy individuals,	Gut Microbiota Composition and Fecal Metabolic Profiling in Patients With Diabetic Retinopathy	34722512
							Body fat	Genera Romboutsia exhibited positive correlations with body fat measures in children.	The associations of the gut microbiome composition and short-chain fatty acid concentrations with body fat distribution in children	33277072
							Crohn's disease	Genus Romboutsia was were decreased in the Crohn's disease group compared with health subjects.	Characterization of fungal and bacterial dysbiosis in young adult Chinese patients with Crohn's disease	33240394
							Socioeconomic status	Protozoa infection in low Socioeconomic status was negatively associated with the relative abundance of Romboutsia	The Bacterial Gut Microbiota of Schoolchildren from High and Low Socioeconomic Status: A Study in an Urban Area of Makassar, Indonesia	32604882
							Neuromyelitis optica spectrum disorders	Romboutsia was lower expressed in neuromyelitis optica spectrum disorders	Dysbiosis of gut microbiota in patients with neuromyelitis optica spectrum disorders: A cross sectional study	31841737
							Hashimoto's thyroiditis	Romboutsia genera were increased in Hashimoto's thyroiditis patients	Alterations of the Gut Microbiota in Hashimoto's Thyroiditis Patients	29320965
Caproiciproducens	Bacteria	Firmicutes	Clostridia	Clostridiales	Ruminococcaceae	-0.0320002	Autism spectrum disorder	Faecalitalea, Caproiciproducens and Collinsella) were identified in a random forest model with an area under the curve (AUC) of 0.94 for differentiation between health control and Autism spectrum disorder patients.	Gut microbiota changes in patients with autism spectrum disorders	32912596
Fournierella	Bacteria	Firmicutes	Clostridia	Clostridiales	Ruminococcaceae	-0.00801467	Autism spectrum disorder	Faecalitalea, Caproiciproducens and Collinsella) were identified in a random forest model with an area under the curve (AUC) of 0.94 for differentiation between health control and Autism spectrum disorder patients.	Gut microbiota changes in patients with autism spectrum disorders	32912596
							adenoma	Faecalitalea spp. and Butyricimonas spp. were significantly correlated with adenoma-specific amino acids	The potential of fecal microbiota and amino acids to detect and monitor patients with adenoma	35188868
Intestinimonas	Bacteria	Firmicutes	Clostridia	Clostridiales	Ruminococcaceae	-0.0223793	stroke	genus_Intestinimonas showed negative associations with large artery stroke
							konjaku flour	konjaku flour increase the abundance of some of the beneficial microorganisms related to obesity of patients, such as Intestinimonas butyriciproducens	Effects of Konjaku Flour on the Gut Microbiota of Obese Patients	35300378
							Parkinson's disease	genus Intestinimonas was significant changes in Parkinson's disease different stage	Gut Microbiome Changes with Osteopathic Treatment of Constipation in Parkinson's Disease: A Pilot Study	33899052
							liver damage	Intestinimonas was decreased in nonalcoholic fatty liver disease patients compared to drug-induced liver injury and health control	Microbiota diversity in nonalcoholic fatty liver disease and in drug-induced liver injury	35817360
							cirrhosis	Intestinimonas decreased in the gut microbiome of patients with body cell mass deficiency	Gut dysbiosis and body composition in cirrhosis	35978666
							Berry (poly)phenol consumption	Consumption of aronia (poly)phenols increased abundance of butyrate-producing species such as Lawsonibacter asaccharolyticus and Intestinimonas butyriciproducens species,	The effects of Aronia berry (poly)phenol supplementation on arterial function and the gut microbiome in middle aged men and women: Results from a randomized controlled trial	36228567
							rectal cancer	fold changes in Intestinimonas can predict good vs poor outcome after nCCRT	Prospective, longitudinal analysis of the gut microbiome in patients with locally advanced rectal cancer predicts response to neoadjuvant concurrent chemoradiotherapy	36967379
							chronic kidney disease	Intestinimonas can be used to distinguished between patients with CKD and healthy controls with high accuracy	chronic kidney disease	32241215
							vitamin D3	vitamin D3 positively correlated with hypertension reduced bacterial genera Intestinimonas	Dysbiotic gut microbes may contribute to hypertension by limiting vitamin D production	31099039
							Huntington's disease	Intestinimonas was correlated with total functional capacity scores and IL-4 levels	Altered Gut Microbiota Related to Inflammatory Responses in Patients With Huntington's Disease	33679692
							obesity	Saturated fatty acids (SFAs) were negatively associated with the genus Intestinimonas, a biomarker of the overweight/obese group	Gut Microbiota Profile and Its Association with Clinical Variables and Dietary Intake in Overweight/Obese and Lean Subjects: A Cross-Sectional Study	34199239
Faecalitalea	Bacteria	Firmicutes	Erysipelotrichia	Erysipelotrichales	Erysipelotrichaceae	0.0073901	obesity	Faecalitalea were higher in people with simple obesity,	Gut Microbiota Characteristics of People with Obesity by Meta-Analysis of Existing Datasets	35889949
Turicibacter	Bacteria	Firmicutes	Erysipelotrichia	Erysipelotrichales	Erysipelotrichaceae	0.0165825	Hop extract	48 weeks of hop extract supplementation increased total body BMD, with a higher abundance of genera Turicibacter	Effect of a Hop Extract Standardized in 8-Prenylnaringenin on Bone Health and Gut Microbiome in Postmenopausal Women with Osteopenia: A One-Year Randomized, Double-Blind, Placebo-Controlled Trial	37375599
							Immune checkpoint inhibitor monotherapy	Turicibacter were significantly higher in the immune checkpoint inhibitor monotherapy effective group than in the ineffective group	Turicibacter and Acidaminococcus predict immune-related adverse events and efficacy of immune checkpoint inhibitor	37207204
							dietary variety	Turicibacter, Alistipes and Barnesiella were positively correlated with INQVE, INQZn and INQCu	Dietary variety relates to gut microbiota diversity and abundance in humans	35764724
							Nasopharyngeal carcinoma	Progression-free survival (PFS) was markedly prolonged in patients with a low relative abundance of Turicibacter compared to patients with a high relative abundance of this genus in tumor tissue	Tumor Microbiome in Nasopharyngeal Carcinoma and Its Association With Prognosis	35677160
							Diabetes	Turicibacter genera were significantly lower in type 1 diabetes patients with respect to healthy controls	Gut Microbiota in T1DM-Onset Pediatric Patients: Machine-Learning Algorithms to Classify Microorganisms as Disease Linked	32692360
							Parkinson's disease	The genera Turicibacter and Prevotella were significantly correlated with the Chinese Parkinson's disease severity scores.	Analysis of the Gut Microflora in Patients With Parkinson's Disease	31824239
Fusobacterium	Bacteria	Fusobacteria	Fusobacteriia	Fusobacteriales	Fusobacteriaceae	1.49e-05	obesity	Higher Fusobacterium were found in obese versus non-obese adults	Gut Microbiome Composition in Obese and Non-Obese Persons: A Systematic Review and Meta-Analysis	35010887
							obesity	genera of Fusobacterium were positively associated with T2D	Role of gut microbiota in type 2 diabetes pathophysiology	31901868
							obesity	higher Fusobacterium was associated with obesity and diabetes	Human microbiome and metabolic health: An overview of systematic reviews	34978141
							obesity	cholecystectomy in t2d patients significantly increased Fusobacterium and Bilophila genera	Alterations of gut microbiome in patients with type 2 diabetes mellitus who had undergone cholecystectomy	33166187
							cancer	Fusobacterium increased among the cancer cases	Reproducible and opposing gut microbiome signatures distinguish autoimmune diseases and cancers: a systematic review and meta-analysis	36482486
							diabetes	Fusobacterium were enriched in T2D patients	Snapshot into the Type-2-Diabetes-Associated Microbiome of a Romanian Cohort	36499348
							diabetes	Fusobacterium (p < 0.001) and Bacteroides (p < 0.001) was significantly more abundant in obesity and diabetes compared with diabetes without obese	New Insights on Obesity and Diabetes from Gut Microbiome Alterations in Egyptian Adults	31589561
							diabetes	Fusobacterium, and Mogibacterium differed between healthy and T1D subjects	Characterization of the Oral Microbiome Among Children With Type 1 Diabetes Compared With Healthy Children	34777313
							Class III obesity without Type 2 Diabetes	higher abundance of the pathogenic bacteria Bilophila (P = 0.018) and Fusobacterium (P = 0.022) in obese compared with controls	Gut Microbiota and Serum Metabolites in Individuals with Class III Obesity Without Type 2 Diabetes Mellitus: Pilot Analysis	37083403
							colon cancer	Colonization by Fusobacterium nucleatum has been associated with the presence and features of colorectal adenocarcinoma	Diets That Promote Colon Inflammation Associate With Risk of Colorectal Carcinomas That Contain Fusobacterium nucleatum	29702299
							rectal cancer	Fusobacterium were overrepresented in locally advanced rectal cancer who is not responder to therapy	Gut Microbiome Components Predict Response to Neoadjuvant Chemoradiotherapy in Patients with Locally Advanced Rectal Cancer: A Prospective, Longitudinal Study	33298472
							Autism spectrum disorder	enriched Fusobacterium was found in constipated autistic child	Altered gut microbiota and short chain fatty acids in Chinese children with autism spectrum disorder	30670726
							Post-stroke cognitive impairment	Increased Fusobacterium and deficiency of microbial metabolized short-chain fatty acids (SCFAs) were significantly associated with PSCI.	The Association of Post-Stroke Cognitive Impairment and Gut Microbiota and its Corresponding Metabolites	31929168
							Alzheimer's disease	Fusobacterium was differentially expressed in Alzheimer's disease patietns and health control	Intestinal Microflora Changes in Patients with Mild Alzheimer's Disease in a Chinese Cohort	35662119
Bilophila	Bacteria	Proteobacteria	Deltaproteobacteria	Desulfovibrionales	Desulfovibrionaceae	0.0153434	fast food (FF) diet	bile-tolerant microbial genera and species including Collinsella, Parabacteroides, and Bilophila wadsworthia significantly increased after the FF diet	Human gut microbiome composition and tryptophan metabolites were changed differently by fast food and Mediterranean diet in 4 days: a pilot study	32330749
							atrial fibrillation	reduction of Bilophila were detected in patients with atrial fibrillation.	Disordered gut microbiota and alterations in metabolic patterns are associated with atrial fibrillation	31149718
							idiopathic nephrotic syndrome	Bilophila, Enterococcus, Eubacterium ventriosum, and Lachnoclostridium were markedly increased in patients with INS	Gut Microbiota Profile in Adult Patients with Idiopathic Nephrotic Syndrome	33681383
							hand osteoarthritis (OA)	Higher relative abundance of the genera Bilophila was associated with symptomatic hand OA	Association Between Gut Microbiota and Symptomatic Hand Osteoarthritis: Data From the Xiangya Osteoarthritis Study	33760399
							Autism spectrum disorders	a decrease of Bilophila in the Autism spectrum disorders cohort	New evidences on the altered gut microbiota in autism spectrum disorders	28222761
							Parkinson's disease	Bilophila wadsworthia enrichment was found in the gut microbiome of PD patients	Cross-Sectional Study on the Gut Microbiome of Parkinson's Disease Patients in Central China	34650532
							Schizophrenia	Schizophrenia gut microbiota were notably enriched in Flavonifractor plautii, Collinsella aerofaciens, Bilophila wadsworthia	Alteration of Gut Microbiome in Patients With Schizophrenia Indicates Links Between Bacterial Tyrosine Biosynthesis and Cognitive Dysfunction	37124355
							overfeeding	genus Bilophila, were significantly associated to overfeeding-induced liver fat increase independently of the diet arm	Impact of short-term overfeeding of saturated or unsaturated fat or sugars on the gut microbiota in relation to liver fat in obese and overweight adults	32536582
							diety quality	Less abundant bacteria such as Alistipes, Odoribacter, Bilophila, and Tyzzerella were also associated with dietary quality	Dietary quality and the colonic mucosa-associated gut microbiome in humans	31291462
							high-dairy diet	during the high-dairy diet, there was a significantly lower abundance of the genera Faecalibacterium and Bilophila,	Effect of High versus Low Dairy Consumption on the Gut Microbiome: Results of a Randomized, Cross-Over Study	32708991
							multiple sclerosis	Bilophila genera of RRMS patients differed from healthy control	Gut Microbiota as a Potential Predictive Biomarker in Relapsing-Remitting Multiple Sclerosis	35627315
							psoriasis	Bilophila are significantly more enriched in healthy controls compared to psoriasis patients	Alteration of gut microbiota during narrowband ultraviolet B therapy in psoriasis: A preliminary study	35737868
							Hashimoto's thyroiditis	Bilophila were enriched in the healthy people (HCA) compared to Hashimoto's thyroiditis patients	Analysis of gut microbiota diversity in Hashimoto's thyroiditis patients	36564707
							Behcet's uveitis	enriched Bilophila was identified in Behcet's uveitis patients	Gut microbial signatures and their functions in Behcet's uveitis and Vogt-Koyanagi-Harada disease	37208257
							Ulcerative colitis	Genera Bilophila and Fusobacterium were enriched in active pancolitis	Gut dysbiosis and clinical phases of pancolitis in patients with ulcerative colitis	33970546
							type 1 narcolepsy	Bilophila in type 1 narcolepsy patietns was lower than that in health control	Gut Microbiota in Patients with Type 1 Narcolepsy	34785965
							high-fibre rye	high-fibre rye products could reduce gut Romboutsia and Bilophila in a Chinese population with HP infection	The effects of fermented rye products on gut microbiota and their association with metabolic factors in Chinese adults - an explorative study	34397057
Parasutterella	Bacteria	Proteobacteria	Gammaproteobacteria	Betaproteobacteriales	Burkholderiaceae	0.00157978	CRC	The existence of Streptococcus, Escherichia, Chitinophaga, Parasutterella, Lachnospira, and Romboutsia can distinguish CRC from health controls at accuracy 97.1%, a sensitivity and specificity of 98.1% and 92.3%, respectively	Fecal microbial biomarkers combined with multi-target stool DNA test improve diagnostic accuracy for colorectal cancer	37663945
							lung cancer	Parasutterella was more abundant among lung cancer responded to chemotherapy than those non-responders	Gut microbiome and serum short-chain fatty acids are associated with responses to chemo- or targeted therapies in Chinese patients with lung cancer	37564290
							Cerebral small vessel disease	At the genus level, there was a significant increase in the relative abundances of Parasutterella in the Cerebral small vessel disease group	Alteration and clinical potential in gut microbiota in patients with cerebral small vessel disease	37496806
							Diabetes	percentage abundance for Parasutterella was higher in children with T1DM as compared to the healthy group	A comparative study of the gut microbiome in Indian children with type 1 diabetes and healthy controls	37381634
							serum diamine oxidase disorder	increased abundances of parasutterella was found in subjects with high-level serum diamine oxidase	Alterations of gut microbiota and cytokines in elevated serum diamine oxidase disorder	36550793
							red wine	red wine intake increased Parasutterella abundance	A red wine intervention does not modify plasma trimethylamine N-oxide but is associated with broad shifts in the plasma metabolome and gut microbiota composition	36205549
							autism spectrum disorder	Participants with autism spectrum disorder had an decreased relative abundance of Parasutterella,	Altered gut microbiota correlates with behavioral problems but not gastrointestinal symptoms in individuals with autism	36058421
							Inflammatory bowel diseases	Pediatric inflammatory bowel diseases patients responsed to infliximab treatment have a lower relative abundance of Parasutterella at baseline	Quantitative Fecal Microbiota Profiles Relate to Therapy Response During Induction With Tumor Necrosis Factor α Antagonist Infliximab in Pediatric Inflammatory Bowel Disease	36040412
							Immune function	The proportions of Parasutterella in children with intestinal microbes were significantly positively correlated with CD3+ levels (P<0.05), and significantly negatively correlated with CD4+ and CD4+/CD3+ levels	Intestinal Microbes-based Analysis of Immune Mechanism of Childhood Asthma	35869726
							nonalcoholic fatty liver disease	Parasutterella was decreased in nonalcoholic fatty liver disease group compared with those in both the drug-induced liver injury and control groups	Microbiota diversity in nonalcoholic fatty liver disease and in drug-induced liver injury	35817360
							time-restricted eating	Time-restricted eating showed a significant increase in the frequency of Parasutterella after 12 weeks intervention in obesity people	The Effects of Time-Restricted Eating on Metabolism and Gut Microbiota: A Real-Life Study	35807750
							weight gain	Parasutterella was positively associated with BMI and type 2 diabetes independently of the reduced microbiome α/β diversity and low-grade inflammation commonly found in obesity. high Parasutterella abundance was associated with the activation of the human fatty acid biosynthesis pathway suggesting a mechanism for body weight gain	A dietary carbohydrate - gut Parasutterella - human fatty acid biosynthesis metabolic axis in obesity and type 2 diabetes	35435797
							Irritable bowel syndrome	The IBS, UC, and BA samples had signif icantly more Parasutterella,	Taxonomic composition and biodiversity of the gut microbiome from patients with irritable bowel syndrome, ulcerative colitis, and asthma	35083405
							Anxiety	sugar × genus Parasutterella (RNT) might be associated with lower anxiety symptom severity and anxiety status	Evaluating the interactive effects of dietary habits and human gut microbiome on the risks of depression and anxiety	35074039
							Depression	Parasutterella were negatively correlated with HAM-D scores (depressive symptom)	Gut Microbiota and Depressive Symptoms at the End of CRT for Rectal Cancer: A Cross-Sectional Pilot Study	35003805
							Parkinson's disease	Parasutterella were positively correlated with the duration and severity of Parkinson's disease	Cross-Sectional Study on the Gut Microbiome of Parkinson's Disease Patients in Central China	34650532
							Fiber	At the genus level, dietary fiber intervention for 4 days significantly promoted the growth of Parasutterella	Effects of Short-Term Dietary Fiber Intervention on Gut Microbiota in Young Healthy People	34385825
							Low-density lipoprotein	Increasing levels of Parasutterella in the gut microbiome correlate with improving low-density lipoprotein levels in healthy adults consuming resistant potato starch	Increasing levels of Parasutterella in the gut microbiome correlate with improving low-density lipoprotein levels in healthy adults consuming resistant potato starch during a randomised trial	33303023
							Autism spectrum disorder	Parasutterella was significantly lower in the Autism spectrum disorder group than in the control group.	Gut microbiota changes in patients with autism spectrum disorders	32912596
							Diabetes	the relative abundance of Parasutterella genera was significantly lower in type 1 diabetes patients with respect to healthy controls	Gut Microbiota in T1DM-Onset Pediatric Patients: Machine-Learning Algorithms to Classify Microorganisms as Disease Linked	32692360
							Low FODMAP rye bread	Compared to baseline, consumption of the low FODMAP rye bread decreased the abundance of Parasutterella	Randomised clinical trial: effect of low-FODMAP rye bread versus regular rye bread on the intestinal microbiota of irritable bowel syndrome patients: association with individual symptom variation	32153925
							Hypertension	Genra Parasutterella was increased in patients with hypertension	Molecular characterization of alterations in the intestinal microbiota of patients with grade 3 hypertension	31173179
							Adolescent idiopathic scoliosis	The abundance of Parasutterella was decreased in the adolescent idiopathic scoliosis group	Alterations of the gut microbiome and plasma proteome in Chinese patients with adolescent idiopathic scoliosis	30481617
							Henoch-Schönlein Purpura	Parasutterella (P < 0.0001) was significantly decreased in Henoch-Schönlein Purpura children	Gut microbiota dysbiosis is associated with Henoch-Schönlein Purpura in children	29525681
Sutterella	Bacteria	Proteobacteria	Gammaproteobacteria	Betaproteobacteriales	Burkholderiaceae	-0.00368646	Hashimoto’s Thyroiditis	Sutterella was significantly increased in Hashimoto’s Thyroiditis patients	Alteration of Intestinal Microbiota and Hydrogen Sulfide Metabolism in Patients with Hashimoto's Thyroiditis	37469789
							intracranial aneurysm	Sutterella (OR: 1.84; 95% CI: 1.04-3.23, P = 0.035) was positively related with the risk of intracranial aneurysm	Association of gut microbiome with risk of intracranial aneurysm: a mendelian randomization study	37454067
							immune checkpoint inhibitor	immune checkpoint inhibitor favorable response in cancer patients was associated with a decrease in Sutterella	Assessing the Performance of a Novel Stool-Based Microbiome Test That Predicts Response to First Line Immune Checkpoint Inhibitors in Multiple Cancer Types	37444378
							diabetes	Sutterella positively correlated with obesity	Gut-microbiota in children and adolescents with obesity: inferred functional analysis and machine-learning algorithms to classify microorganisms	37438382
							Cushing's disease	Sutterella was undetectable in Cushing's disease patients comapred to health control	Gut microbial dysbiosis in patients with Cushing's disease in long-term remission. Relationship with cardiometabolic risk	37342265
							type A aortic dissection	Genera Sutterella were enriched at the genus level in thetype A aortic dissection group compared with those in the control group	Changes in the gut microbiome of patients with type a aortic dissection	36910178
							depression	IBS subjects with depression showed lower abundance of Sutterella than those without depression	Gut microbiome signatures reflect different subtypes of irritable bowel syndrome	36573834
							omega-3	plasma levels of omega-3/6 derived oxylipins negatively associated with the relative abundance of Sutterella genus	Plasma Levels of Omega-3 and Omega-6 Derived Oxylipins Are Associated with Fecal Microbiota Composition in Young Adults	36501021
							diabetes	Genera Bacteroides, Alistipes, Dialister, Bilophila and Sutterella as possible detrimental factors in T2D	Snapshot into the Type-2-Diabetes-Associated Microbiome of a Romanian Cohort	36499348
							schizophrenia	The relative abundances of genera Sutterella were significantly higher in schizophrenia patients	A comparative study to determine the association of gut microbiome with schizophrenia in Zhejiang, China	36424595
							glucagon-like peptide-1	Sutterella were significantly positively correlated with glucagon-like peptide-1 (GLP-1).	Correlation between gut microbiota and glucagon-like peptide-1 in patients with gestational diabetes mellitus	36311998
							Gestational diabetes mellitus	Normoglycemic women had higher abundance of genus Sutterella	Specific gut bacterial and fungal microbiota pattern in the first half of pregnancy is linked to the development of gestational diabetes mellitus in the cohort including obese women	36133313
							migraines	Children with migraines had higher abundances in genus of Sutterella than children without migraines.	Associations between the Gut Microbiome and Migraines in Children Aged 7-18 Years: An Analysis of the American Gut Project Cohort	35907763
							fat intake	The relative abundance of Sutterella was significantly higher with higher intake of TFAs, MUFAs, PUFAs, and n6-FAs	Dietary Fatty Acid Intake and the Colonic Gut Microbiota in Humans	35807903
							Autism spectrum disorders	ASD patients have increased abundance of Sutterella compared to health control	Gut Microbiota Ecology and Inferred Functions in Children With ASD Compared to Neurotypical Subjects	35756062
							body composition	Change of Sutterella was negatively correlated with changes of Waist circumference and Waist-to-hip ratio	Effects of Low-Carbohydrate Diet and Exercise Training on Gut Microbiota	35592627
							subjective memory complaints	Every one-unit increase insubjective memory complaints was associated with 25% and 27% higher relative abundances of Sutterella	Gut Microbiota and Subjective Memory Complaints in Older Women	35570486
							breast feeding	Children who were breastfed at 6 months had increased levels of Sutterella	Longitudinal body mass index trajectories at preschool age: children with rapid growth have differential composition of the gut microbiota in the first year of life	35428865
							breast feeding	Exclusively breastfed infants had predominance of Sutterella species.	Changes in the gut microbiota of Nigerian infants within the first year of life	35298505
							cognition	Sutterella was negatively associated with Montreal Cognitive Assessment (MoCA)	Association of the Gut Microbiota With Cognitive Function in Midlife	35133436
							mood disorders	Obese subjects with increased negative mood display decreased levels of Sutterella	Microbiota and Metabolite Profiling as Markers of Mood Disorders: A Cross-Sectional Study in Obese Patients	35011021
							primary aldosteronism	Primary aldosteronism patients had more inflammation-associated genera Sutterella than healthy controls	Alteration of Gut Microbiota Relates to Metabolic Disorders in Primary Aldosteronism Patients	34484110
							aerobic exercise	Supervised moderate (60-65% of VO2peak) aerobic exercise was positively associated with Sutterella	Changes in the Gut Bacteria Composition of Healthy Men with the Same Nutritional Profile Undergoing 10-Week Aerobic Exercise Training: A Randomized Controlled Trial	34444999
							CRC	Sutterella can serve as one of biomarkers for CRC stage III.	Differential Mucosal Microbiome Profiles across Stages of Human Colorectal Cancer	34440574
							sleep	The relative abundance of Sutterella was significantly lower in short sleepers than in normal sleepers	Habitual Sleep Duration and the Colonic Mucosa-Associated Gut Microbiota in Humans-A Pilot Study	34287254
							Premature ovarian insufficiency	Genera Sutterella enriched significantly in women with Premature ovarian insufficiency	Association between premature ovarian insufficiency and gut microbiota	34090383
							anxiety	Sutterella in the anxiety-negative depressed group was significantly higher than in the anxiety-positive group	A correlation study of intestinal microflora and first-episode depression in Chinese patients and healthy volunteers	33960717
							esophageal cancer	At the genus level Sutterella were reduced in esophageal cancer patients	Dysbiosis of gut microbiota in patients with esophageal cancer	33378710
							Behçet's disease	Sutterellawere lower in the Behçet's disease group than in the control group.	Intestinal microbiota composition of patients with Behçet's disease: differences between eye, mucocutaneous and vascular involvement. The Rheuma-BIOTA study	33124578
							raves-Basedow's disease	Raves-Basedow's disease showed a significant increase of Sutterella compared to health controls	Differential Microbial Pattern Description in Subjects with Autoimmune-Based Thyroid Diseases: A Pilot Study	33114469
							Mediterranean diet	Moderately hypocaloric Mediterranean diet decreased genus Sutterella	Impact of a Moderately Hypocaloric Mediterranean Diet on the Gut Microbiota Composition of Italian Obese Patients	32899756
							diabetes	Abundance of Sutterella decreased in diabetics on antidiabetic treatment Compared to healthy nondiabetics	The Gut Microbial Diversity of Newly Diagnosed Diabetics but Not of Prediabetics Is Significantly Different from That of Healthy Nondiabetics	32234773
							Autism spectrum disorder	At the genus level, the relative abundance of Sutterella was much more abundant in the ASD group	Analysis of gut microbiota profiles and microbe-disease associations in children with autism spectrum disorders in China	30228282
							crp	Sutterella was associated with C-reactive protein levels	Changes in the gut microbiota composition during pregnancy in patients with gestational diabetes mellitus (GDM)	30111822
							diabetes	At the genus level, the abundance of Sutterella was increased in prediabetes compared to people with normal glucose	Aberrant intestinal microbiota in individuals with prediabetes	29379988
							IBD	At genus level Sutterella was increased in IBD patients	Cross sectional evaluation of the gut-microbiome metabolome axis in an Italian cohort of IBD patients	28842640
Cloacibacillus	Bacteria	Synergistetes	Synergistia	Synergistales	Synergistaceae	0.00813586	neurological impairment	emerging pathogens (e.g., Synergistales, Cloacibacillus, and Fusobacterium) were significantly enriched in neurological impairment under long-term enteral nutrition compared to health control	Dysbiosis in Children With Neurological Impairment and Long-Term Enteral Nutrition	35811980
							mood	Cloacibacillus is associated with mood traits.	Gut bacterial taxonomic abundances vary with cognition, personality, and mood in the Wisconsin Longitudinal Study	34589897
							Primary nephrotic syndrome	increased abundance of gut microbiota after initial therapy was observed in short chain fat acids (SCFA)-producing bacteria including Romboutsia, Stomatobaculum and Cloacibacillus (p < 0.05).	Compositional alterations of gut microbiota in children with primary nephrotic syndrome after initial therapy	31771550
							25-hydroxyvitamin D (25(OH)D)	Cloacibacillus were enriched in the high 25(OH)D group compared to low 25(OH)D group	Association of serum 25-hydroxyvitamin D (25(OH)D) levels with the gut microbiota and metabolites in postmenopausal women in China	35820909
Oscillibacter	Bacteria	Firmicutes	Clostridia	Clostridiales	Ruminococcaceae	-0.00068529	Diabete	T2D subjects have reduced relative abundance of genera Oscillibacter	Gut microbiota profile and the influence of nutritional status on bacterial distribution in diabetic and healthy Tunisian subjects	37669144
							aortic arch calcification (AoAC) score	patients with a low AoAC have an increased abundance at the genus level of Oscillibacter	Comparative Gut Microbiome Differences between High and Low Aortic Arch Calcification Score in Patients with Chronic Diseases	36982746
							overweight	Overweight participants had a lower abundance of the Oscillibacter genus	Physical activity-induced alterations of the gut microbiota are BMI dependent	36943402
							glucagon-like peptide-1	Oscillibacter were significantly positively correlated with glucagon-like peptide-1 (GLP-1).	Correlation between gut microbiota and glucagon-like peptide-1 in patients with gestational diabetes mellitus	36311998
							Diabetes kidney disease	Oscillibacter in Diabetic kidney disease patients were higher than those in non-diabetic kidney disease	Gut microbiota diversity in middle-aged and elderly patients with end-stage diabetic kidney disease	35957707
							long-chain fatty acids	Long-chain fatty acids (LCFAs) increased in high-fat diet mice by Rb1 treatment was correlated with the decrease of Oscillibacter	Ginsenoside Rb1 Improves Metabolic Disorder in High-Fat Diet-Induced Obese Mice Associated With Modulation of Gut Microbiota	35516426
							triglyceride	Decrease in body weight and body mass index by treatment with LMT1-48 was correlated with increased Oscillibacter levels. Increased Oscillibacter levels was negatively correlated with triglyceride and alanine transaminase levels.	Effect of Lactobacillus plantarum LMT1-48 on Body Fat in Overweight Subjects: A Randomized, Double-Blind, Placebo-Controlled Trial	35487505
							Obesity	Obesity was associated with alterations in microbiome composition, individual taxa, and functions with decrease in Oscillibacter in a German population.	Obese Individuals with and without Type 2 Diabetes Show Different Gut Microbial Functional Capacity and Composition	31399369
							autoimmune disease	Oscillibacter was depleted in autoimmune diseases patients	Autoimmune diseases exhibit shared alterations in the gut microbiota	37467058
							glucose tolerance	Oscillibacter was higher in pregnant women with impaired glucose tolerance	Association between microbial composition, diversity, and function of the maternal gastrointestinal microbiome with impaired glucose tolerance on the glucose challenge test	36584051
							growth hormone (GH)-secreting pituitary adenoma	The relative abundance of Oscillibacter was remarkably increased in patients with growth hormone (GH)-secreting pituitary adenoma (GHPA)	Characteristics of Gut Microbiota in Patients with GH-Secreting Pituitary Adenoma	35019688
							triglyceride	Increased relative abundances of fecal Oscillibacter was causally linked to decreased triglyceride concentration	Mendelian randomization analyses support causal relationships between blood metabolites and the gut microbiome	34980918
							gastric cancer	Both gastrointestinal stromal tumors GIST and adenocarcinoma patients had lower abundance of Oscillibacter	Gut microbiota of patients with different subtypes of gastric cancer and gastrointestinal stromal tumors	33596997
							lung cancer	Lung cancer patients with a higher relative abundance of a particular bacterial genus, such as Oscillibacter at baseline were more likely to experience gastrointestinal reactions	The gut microbiome can be used to predict the gastrointestinal response and efficacy of lung cancer patients undergoing chemotherapy	33302682
							gastrointestinal tract neoplasms	Lower abundances of Oscillibacter were observed in overall gastrointestinal tract neoplasms as compared to healthy controls	Stool Microbiota Composition Differs in Patients with Stomach, Colon, and Rectal Neoplasms	29995183

## Sheet: sTable 8
Supplementary Table 8. Multivariable-adjusted absolute concentration (95% CI) of α-diversity in quintiles of the dietary indices in FFQ3, FFQ2 and FFQb in the twins sensitivity analysis
			Quintile 1	Quintile 2	Quintile 3	Quintile 4	Quintile 5	Percentage Difference (Q2-Q1)	Percentage Difference (Q3-Q1)	Percentage Difference (Q4-Q1)	Percentage Difference (Q5-Q1)	Percentage Difference per SD	raw p
			Empirical Dietary Index for Hyperinsulinemia (EDIH) score
FFQ3a (n=948)	Shannon diversity	MVb	3.6 (3.3, 3.8)	3.6 (3.4, 3.9)	3.5 (3.3, 3.8)	3.6 (3.3, 3.8)	3.5 (3.2, 3.7)	1.0 (-1.7, 3.7)	-1.1 (-3.8, 1.6)	-0.1 (-2.8, 2.6)	-2.5 (-5.2, 0.2)	-1.1 (-1.9, -0.2)	0.0155
		MV + BMI	3.6 (3.3, 3.8)	3.6 (3.4, 3.9)	3.5 (3.3, 3.8)	3.6 (3.3, 3.8)	3.5 (3.3, 3.8)	1.4 (-1.3, 4.1)	-0.6 (-3.3, 2.1)	0.5 (-2.3, 3.2)	-1.6 (-4.4, 1.1)	-0.8 (-1.7, 0.1)	0.0844
	Pielou’s Evenness	MV	0.68 (0.65, 0.72)	0.69 (0.65, 0.72)	0.68 (0.64, 0.71)	0.68 (0.65, 0.72)	0.67 (0.64, 0.71)	0.3 (-1.7, 2.4)	-0.9 (-3.0, 1.1)	-0.3 (-2.4, 1.7)	-1.7 (-3.8, 0.3)	-0.8 (-1.4, -0.1)	0.0242
		MV + BMI	0.68 (0.65, 0.72)	0.69 (0.65, 0.72)	0.68 (0.64, 0.71)	0.68 (0.65, 0.72)	0.67 (0.64, 0.71)	0.5 (-1.6, 2.5)	-0.8 (-2.8, 1.3)	-0.1 (-2.2, 1.9)	-1.4 (-3.5, 0.7)	-0.7 (-1.3, 0.02)	0.0565
FFQ2 (n=806)	Shannon diversity	MV	4.1 (3.6, 4.6)	4.1 (3.7, 4.6)	4.0 (3.6, 4.5)	4.1 (3.6, 4.6)	4.0 (3.5, 4.4)	1.1 (-1.7, 3.9)	-1.5 (-4.3, 1.4)	-0.1 (-2.9, 2.8)	-2.9 (-5.8, 0.005)	-1.4 (-2.3, -0.5)	0.003
		MV + BMI	4.1 (3.7, 4.6)	4.1 (3.7, 4.6)	4.0 (3.6, 4.5)	4.1 (3.7, 4.6)	4.0 (3.6, 4.5)	1.1 (-1.7, 3.9)	-1.4 (-4.2, 1.5)	0.2 (-2.7, 3.0)	-2.5 (-5.4, 0.5)	-1.2 (-2.1, -0.3)	0.0105
	Pielou’s Evenness	MV	0.76 (0.70, 0.82)	0.77 (0.71, 0.83)	0.75 (0.69, 0.81)	0.76 (0.70, 0.83)	0.75 (0.69, 0.81)	1.2 (-0.8, 3.3)	-1.1 (-3.2, 0.9)	0.3 (-1.8, 2.4)	-1.6 (-3.8, 0.5)	-0.9 (-1.6, -0.3)	0.0072
		MV + BMI	0.76 (0.70, 0.82)	0.77 (0.71, 0.83)	0.75 (0.69, 0.82)	0.76 (0.71, 0.83)	0.75 (0.69, 0.81)	1.2 (-0.8, 3.3)	-1.1 (-3.2, 1.0)	0.5 (-1.7, 2.6)	-1.4 (-3.5, 0.8)	-0.8 (-1.5, -0.2)	0.0156
FFQb (n=842)	Shannon diversity	MV	4.2 (3.8, 4.6)	4.1 (3.8, 4.6)	4.2 (3.8, 4.6)	4.1 (3.7, 4.5)	3.9 (3.6, 4.3)	-1.2 (-4.3, 2.0)	-0.7 (-3.9, 2.5)	-2.7 (-6.0, 0.5)	-6.7 (-10.0, -3.4)	-1.7 (-2.7, -0.6)	0.0018
		MV + BMI	4.2 (3.8, 4.6)	4.1 (3.8, 4.6)	4.2 (3.8, 4.6)	4.1 (3.7, 4.5)	3.9 (3.6, 4.3)	-1.1 (-4.3, 2.1)	-0.6 (-3.8, 2.5)	-2.5 (-5.8, 0.7)	-6.4 (-9.8, -3.1)	-1.6 (-2.6, -0.5)	0.0036
	Pielou’s Evenness	MV	0.75 (0.70, 0.81)	0.74 (0.69, 0.80)	0.74 (0.69, 0.80)	0.73 (0.68, 0.79)	0.71 (0.66, 0.77)	-1.2 (-3.6, 1.3)	-1.4 (-3.8, 1.1)	-2.3 (-4.8, 0.2)	-5.1 (-7.7, -2.5)	-1.4 (-2.2, -0.6)	0.0011
		MV + BMI	0.75 (0.70, 0.81)	0.74 (0.69, 0.80)	0.74 (0.69, 0.80)	0.73 (0.68, 0.79)	0.71 (0.66, 0.77)	-1.2 (-3.6, 1.3)	-1.4 (-3.8, 1.1)	-2.3 (-4.8, 0.3)	-5.1 (-7.7, -2.5)	-1.4 (-2.2, -0.5)	0.0014
			Empirical Dietary Inflammatory Pattern (EDIP)
FFQ3 (n=948)	Shannon diversity	MV	3.6 (3.4, 3.9)	3.6 (3.3, 3.8)	3.6 (3.4, 3.9)	3.6 (3.3, 3.8)	3.5 (3.3, 3.8)	-0.7 (-3.4, 2.0)	0.7 (-2.0, 3.4)	-1.1 (-3.8, 1.6)	-2.6 (-5.3, 0.2)	-0.9 (-1.8, -0.05)	0.0389
		MV + BMI	3.6 (3.4, 3.9)	3.6 (3.3, 3.8)	3.6 (3.4, 3.9)	3.6 (3.3, 3.8)	3.5 (3.3, 3.8)	-0.6 (-3.3, 2.1)	0.8 (-1.9, 3.5)	-0.7 (-3.4, 2.1)	-2.1 (-4.9, 0.6)	-0.7 (-1.6, 0.1)	0.1035
	Pielou’s Evenness	MV	0.69 (0.65, 0.72)	0.68 (0.65, 0.72)	0.69 (0.65, 0.73)	0.68 (0.65, 0.72)	0.68 (0.64, 0.71)	-0.7 (-2.7, 1.4)	0.4 (-1.6, 2.5)	-0.8 (-2.9, 1.3)	-1.4 (-3.5, 0.6)	-0.7 (-1.3, -0.01)	0.0475
		MV + BMI	0.69 (0.65, 0.72)	0.68 (0.65, 0.72)	0.69 (0.65, 0.73)	0.68 (0.65, 0.72)	0.68 (0.64, 0.71)	-0.6 (-2.7, 1.4)	0.5 (-1.6, 2.6)	-0.6 (-2.7, 1.5)	-1.3 (-3.4, 0.8)	-0.6 (-1.3, 0.1)	0.08
FFQ2 (n=806)	Shannon diversity	MV	4.1 (3.6, 4.6)	4.1 (3.6, 4.6)	4.1 (3.6, 4.6)	4.0 (3.5, 4.4)	3.9 (3.5, 4.4)	-0.003 (-2.9, 2.8)	0.01 (-2.8, 2.9)	-3.1 (-6.0, -0.3)	-3.6 (-6.5, -0.7)	-1.6 (-2.5, -0.6)	0.0009
		MV + BMI	4.1 (3.7, 4.6)	4.1 (3.7, 4.6)	4.1 (3.7, 4.6)	4.0 (3.6, 4.5)	4.0 (3.6, 4.5)	0.2 (-2.6, 3.0)	0.1 (-2.7, 2.9)	-2.7 (-5.6, 0.1)	-3.0 (-5.9, -0.1)	-1.4 (-2.3, -0.5)	0.0038
	Pielou’s Evenness	MV	0.76 (0.70, 0.83)	0.77 (0.71, 0.83)	0.76 (0.70, 0.82)	0.75 (0.69, 0.81)	0.75 (0.69, 0.81)	0.4 (-1.7, 2.5)	-0.3 (-2.4, 1.8)	-2.0 (-4.1, 0.1)	-2.2 (-4.3, 0.0)	-1.0 (-1.7, -0.3)	0.0037
		MV + BMI	0.76 (0.70, 0.83)	0.77 (0.71, 0.83)	0.76 (0.70, 0.82)	0.75 (0.69, 0.81)	0.75 (0.69, 0.81)	0.5 (-1.6, 2.6)	-0.3 (-2.4, 1.9)	-1.8 (-3.9, 0.3)	-1.9 (-4.1, 0.2)	-0.9 (-1.6, -0.2)	0.0087
FFQb (n=842)	Shannon diversity	MV	4.2 (3.8, 4.6)	4.1 (3.7, 4.5)	4.2 (3.8, 4.6)	4.1 (3.7, 4.5)	4.0 (3.7, 4.4)	-2.5 (-5.7, 0.8)	-1.0 (-4.2, 2.2)	-2.9 (-6.2, 0.3)	-3.9 (-7.3, -0.5)	-1.5 (-2.5, -0.4)	0.0063
		MV + BMI	4.2 (3.8, 4.6)	4.1 (3.7, 4.5)	4.2 (3.8, 4.6)	4.1 (3.7, 4.5)	4.0 (3.7, 4.4)	-2.4 (-5.7, 0.8)	-0.8 (-4.0, 2.4)	-2.7 (-6.0, 0.5)	-3.6 (-7.0, -0.2)	-1.4 (-2.4, -0.4)	0.0104
	Pielou’s Evenness	MV	0.75 (0.69, 0.81)	0.73 (0.68, 0.79)	0.74 (0.69, 0.80)	0.73 (0.68, 0.79)	0.73 (0.67, 0.78)	-2.1 (-4.7, 0.4)	-0.4 (-2.9, 2.1)	-2.0 (-4.5, 0.5)	-2.9 (-5.5, -0.3)	-1.2 (-1.9, -0.3)	0.0054
		MV + BMI	0.75 (0.69, 0.81)	0.73 (0.68, 0.79)	0.74 (0.69, 0.80)	0.73 (0.68, 0.79)	0.73 (0.67, 0.78)	-2.1 (-4.7, 0.4)	-0.3 (-2.8, 2.2)	-2.0 (-4.5, 0.6)	-2.8 (-5.5, -0.2)	-1.1 (-1.9, -0.3)	0.0064
a Associations for the dietary indices calculated from FFQ3 are cross sectional as microbiome data were assessed at follow-up 3, whereras associations for the dietary scores estimated from FFQ1 and FF2 are longitudinal analysis bValues were adjusted for total energy intake, twins pair, twins zygosity, age, sex, race, smoking status, supplement use, physical activity, occupation, education, postme…

## Sheet: sTable 9
Supplementary Table 9. Multivariable-adjusted beta coefficient (95% CI) between circulating biomarkers and dietary index-related microbiome profile scores follow-up 3 in the twins sensitivity analysis
			EDIH microbiome profile score		EDIP microbiome profile score
			β coefficient	rawp	β coefficient	rawp
FFQ3	Fasting insulin, uu/ml (n=880)a,b	MV	0.3 (0.1, 0.5)	0.0061	0.9 (0.5, 1.3)	<.0001
		MV+BMI	0.03 (-0.2, 0.2)	0.7654	0.4 (-0.02, 0.7)	0.0661
	Fasting glucose, mg/dL (n=908)	MV	0.03 (-0.001, 0.1)	0.0566	0.1 (-0.01, 0.1)	0.1091
		MV+BMI	0.01 (-0.02, 0.0)	0.5448	0.01 (-0.1, 0.1)	0.7538
	HOMA-IRc (n=880)	MV	0.7 (0.4, 1.0)	<.0001	1.5 (1.0, 2.1)	<.0001
		MV+BMI	0.3 (0.03, 0.5)	0.0244	0.7 (0.3, 1.2)	0.0022
FFQ2	Fasting insulin, uu/ml (n=430)a,b	MV	0.4 (0.1, 0.7)	0.015	1.0 (0.4, 1.7)	0.003
		MV+BMI	0.2 (-0.03, 0.5)	0.0849	0.5 (-0.1, 1.1)	0.0769
	Fasting glucose, mg/dL (n=464)	MV	0.04 (-0.01, 0.1)	0.1613	0.04 (-0.1, 0.1)	0.3915
		MV+BMI	0.02 (-0.02, 0.1)	0.3163	0.01 (-0.1, 0.1)	0.788
	HOMA-IRc (n=428)	MV	0.5 (0.1, 0.8)	0.0118	1.1 (0.4, 1.8)	0.0038
		MV+BMI	0.3 (-0.01, 0.6)	0.0615	0.5 (-0.1, 1.1)	0.0816
FFQb	Fasting insulin, uu/ml (n=174)a,b	MV	0.4 (-0.3, 1.2)	0.2543	0.6 (-1.0, 2.1)	0.4879
		MV+BMI	0.3 (-0.4, 1.0)	0.442	0.2 (-1.2, 1.7)	0.7517
	Fasting glucose, mg/dL (n=324)	MV	-0.03 (-0.1, 0.03)	0.3464	-0.01 (-0.1, 0.1)	0.8949
		MV+BMI	-0.04 (-0.1, 0.03)	0.2441	-0.03 (-0.2, 0.1)	0.6406
	CRP (n=198)	MV	0.5 (-0.5, 1.5)	0.3417	1.4 (-0.6, 3.3)	0.1666
		MV+BMI	0.4 (-0.6, 1.4)	0.4386	1.1 (-0.8, 2.9)	0.2511
	HOMA-IRc (n=174)	MV	0.4 (-0.4, 1.2)	0.2993	0.5 (-1.2, 2.1)	0.5733
		MV+BMI	0.3 (-0.5, 1.0)	0.5018	0.2 (-1.4, 1.7)	0.8464
aValues are beta coefficients from the multivariable linear regression . bValues were adjusted for total energy intake, twins pair, twins zygosity, age, sex, race, smoking status, supplement use, physical activity, occupation, education, postmenopausal status, and hormone replacement therapy, fasting hours, hypertension and high cholesterol status were additionally adjusted for, in FFQ1. nonstero…
